# Supplementary material for: N-Benzoyl-4-chloro­benzene­sulfonamide
Source: Acta Crystallogr Sect E Struct Rep Online. 2010 Mar 6;66(Pt 4):o766. doi: 10.1107/S160053681000783X (PMC2983762; doi:10.1107/S160053681000783X)
Supplement: Supplementary file 2 [file e-66-0o766-Isup2.hkl]

# 
# h,k,l, Fc-squared, Fo-squared, sigma(Fo-squared) and status flag 
# 
data_I
_shelx_title ' DAS23 P-1' 
_shelx_refln_list_code          4 
_shelx_F_calc_maximum      181.77 
_exptl_crystal_F_000       608.00 
_reflns_d_resolution_high  0.8378 
 
loop_ 
 _symmetry_equiv_pos_as_xyz 
 'x, y, z' 
 '-x, -y, -z' 
 
_cell_length_a     9.1380 
_cell_length_b    12.0260 
_cell_length_c    12.5120 
_cell_angle_alpha  91.150 
_cell_angle_beta   93.530 
_cell_angle_gamma 107.400 
 
_shelx_F_squared_multiplier     1.000 
 
loop_ 
 _refln_index_h 
 _refln_index_k 
 _refln_index_l 
 _refln_F_squared_calc 
 _refln_F_squared_meas 
 _refln_F_squared_sigma 
 _refln_observed_status 
   1   0   0     2419.41     2074.98     33.57 o 
   2   0   0      697.30      651.25      3.79 o 
   3   0   0     1084.08     1041.00      8.16 o 
   4   0   0     1114.32     1018.23      6.70 o 
   5   0   0      496.99      589.94      5.67 o 
   6   0   0       60.47       65.30      1.48 o 
   7   0   0      516.36      502.91     20.19 o 
   8   0   0      451.08      456.79     18.30 o 
   9   0   0      140.94      141.55      2.90 o 
  10   0   0       43.13       38.85      1.13 o 
 -10   1   0       59.97       53.59      1.39 o 
  -9   1   0        0.47        3.26      1.22 o 
  -8   1   0       81.09       76.01      1.90 o 
  -7   1   0      306.69      286.81      4.77 o 
  -6   1   0       80.29       75.13      1.58 o 
  -5   1   0       80.91       80.66      1.67 o 
  -4   1   0        7.99       71.53      4.49 o 
  -3   1   0      938.28      850.40      5.09 o 
  -2   1   0        4.64        4.77      0.39 o 
  -1   1   0        1.40        3.45      0.27 o 
   0   1   0        9.52        8.64      0.27 o 
   1   1   0      277.43      277.12      1.94 o 
   2   1   0       37.98       33.93      0.73 o 
   3   1   0      135.40      121.17      2.07 o 
   4   1   0       76.62       61.03      1.26 o 
   5   1   0      142.46      123.76      2.41 o 
   6   1   0        4.68        6.83      1.46 o 
   7   1   0        8.14        4.83      1.08 o 
   8   1   0      115.61       95.91      3.94 o 
   9   1   0        9.62        9.35      1.65 o 
  10   1   0        1.23        1.31      0.68 o 
 -10   2   0        0.16        0.44      1.04 o 
  -9   2   0        2.98        5.83      1.83 o 
  -8   2   0      134.63      139.11      2.89 o 
  -7   2   0      897.15      930.49     22.86 o 
  -6   2   0     1246.49     1316.17      9.56 o 
  -5   2   0      220.94      203.08      3.28 o 
  -4   2   0       63.49       86.44      1.65 o 
  -3   2   0     6503.62     6147.97    309.75 o 
  -2   2   0     4274.47     4154.47    153.93 o 
  -1   2   0       50.83       79.05      1.19 o 
   0   2   0       22.38       24.77      0.56 o 
   1   2   0    11309.76    11212.43    214.30 o 
   2   2   0     6963.83     6815.13     20.94 o 
   3   2   0     1302.48     1431.84     19.19 o 
   4   2   0      989.15     1081.91     11.08 o 
   5   2   0      583.84      585.99      6.15 o 
   6   2   0        3.28        3.76      2.65 o 
   7   2   0        1.08        1.14      2.12 o 
   8   2   0       55.66       53.92      1.62 o 
   9   2   0        2.69        4.20      0.80 o 
 -10   3   0       31.80       25.55      1.17 o 
  -9   3   0       28.10       23.33      2.39 o 
  -8   3   0       36.01       28.52      1.31 o 
  -7   3   0       23.21       24.38      1.31 o 
  -6   3   0      177.04      163.70      7.08 o 
  -5   3   0       48.03       49.96      1.48 o 
  -4   3   0       10.84       13.39      0.65 o 
  -3   3   0       58.83       55.67      3.98 o 
  -2   3   0      261.02      264.61      9.30 o 
  -1   3   0       66.65       63.11      2.74 o 
   0   3   0      270.54      269.31      2.31 o 
   1   3   0      272.00      252.93      4.75 o 
   2   3   0       42.07       41.43      0.92 o 
   3   3   0       79.76       81.86      1.78 o 
   4   3   0       27.32       28.93      1.09 o 
   5   3   0       25.20       23.67      1.17 o 
   6   3   0        1.31        2.16      0.95 o 
   7   3   0       18.23       17.69      1.13 o 
   8   3   0        4.83        2.69      1.03 o 
   9   3   0        3.64        4.93      0.70 o 
 -10   4   0       13.65       19.89      1.55 o 
  -9   4   0       61.67       58.26      1.63 o 
  -8   4   0       35.48       28.97      1.39 o 
  -7   4   0       46.02       51.28      1.51 o 
  -6   4   0      137.88      119.17      6.18 o 
  -5   4   0      553.71      483.09     20.08 o 
  -4   4   0        3.47        4.75      1.17 o 
  -3   4   0      400.65      326.66     20.51 o 
  -2   4   0     3933.05     3904.36     76.94 o 
  -1   4   0    10719.74    11532.85    209.47 o 
   0   4   0     1943.44     2063.25     51.36 o 
   1   4   0      177.90      166.75      2.30 o 
   2   4   0       33.67       50.61      1.08 o 
   3   4   0      278.60      348.91      4.35 o 
   4   4   0        0.03        1.16      0.94 o 
   5   4   0     1053.45     1061.92      9.44 o 
   6   4   0        7.35        8.33      1.06 o 
   7   4   0       90.37       88.50      1.91 o 
   8   4   0        1.25        0.51      1.10 o 
   9   4   0        8.22        8.78      0.69 o 
 -10   5   0        4.51        2.88      1.11 o 
  -9   5   0      122.72      125.03      2.75 o 
  -8   5   0      102.60      103.10      4.90 o 
  -7   5   0       22.69       21.64      1.50 o 
  -6   5   0       87.37       86.45      2.09 o 
  -5   5   0      322.67      317.68     15.66 o 
  -4   5   0       10.82       20.72      4.67 o 
  -3   5   0       66.54       67.73      2.95 o 
  -2   5   0        1.35        0.64      0.53 o 
  -1   5   0       60.02       69.26      2.37 o 
   0   5   0        0.70        1.78      0.49 o 
   1   5   0      110.60      111.17      2.15 o 
   2   5   0       12.51        8.89      0.69 o 
   3   5   0        3.58        2.76      0.74 o 
   4   5   0       13.36       13.25      1.43 o 
   5   5   0       87.01       86.27      2.65 o 
   6   5   0      119.55      112.59      2.37 o 
   7   5   0        0.95        2.54      0.89 o 
   8   5   0        3.39        5.53      1.31 o 
 -10   6   0       18.10       23.69      1.57 o 
  -9   6   0       13.67        9.72      1.11 o 
  -8   6   0     1157.31     1249.41     47.64 o 
  -7   6   0        7.24        8.05      1.06 o 
  -6   6   0      141.34      144.45      7.40 o 
  -5   6   0      507.56      426.08     15.88 o 
  -4   6   0     6884.15     7105.50    339.20 o 
  -3   6   0      345.95      350.71     10.75 o 
  -2   6   0      274.75      326.52     11.38 o 
  -1   6   0     2505.88     2491.79     11.60 o 
   0   6   0        2.64        8.19      0.70 o 
   1   6   0      970.46     1155.34     18.76 o 
   2   6   0      768.67      809.75     19.07 o 
   3   6   0      253.21      251.83     12.83 o 
   4   6   0      422.55      419.50     17.82 o 
   5   6   0        0.51       -1.49      1.71 o 
   6   6   0      119.20      114.99      2.32 o 
   7   6   0       21.91       25.01      1.18 o 
   8   6   0        5.16        4.24      0.66 o 
 -10   7   0        1.75       -0.82      1.20 o 
  -9   7   0       33.17       32.06      1.46 o 
  -8   7   0        0.57        0.93      3.27 o 
  -7   7   0      322.89      322.26      5.36 o 
  -6   7   0       67.54       76.21      2.93 o 
  -5   7   0       82.88       85.52      1.84 o 
  -4   7   0      461.88      485.59     18.78 o 
  -3   7   0      103.34      101.83      2.23 o 
  -2   7   0      504.91      519.84     19.72 o 
  -1   7   0      183.64      189.39      5.33 o 
   0   7   0        2.90        4.49      0.65 o 
   1   7   0        1.93        1.21      0.99 o 
   2   7   0       56.18       60.53      2.20 o 
   3   7   0       33.14       33.97      1.35 o 
   4   7   0        7.66        7.11      1.19 o 
   5   7   0        8.66        9.98      1.20 o 
   6   7   0       52.75       50.07      1.64 o 
   7   7   0        1.41        1.72      0.79 o 
 -10   8   0       29.82       29.82      3.54 o 
  -9   8   0       78.34       72.57      1.87 o 
  -8   8   0        6.84        5.90      1.26 o 
  -7   8   0      565.81      551.42     16.38 o 
  -6   8   0      245.92      233.06      8.10 o 
  -5   8   0       12.49       17.75      2.80 o 
  -4   8   0      295.21      266.87     14.38 o 
  -3   8   0      481.85      445.05     10.59 o 
  -2   8   0       60.00       49.25      2.62 o 
  -1   8   0        3.40        4.76      0.71 o 
   0   8   0       17.86       23.18      2.18 o 
   1   8   0      164.56      177.27      5.85 o 
   2   8   0      111.43       98.85      2.15 o 
   3   8   0       46.59       38.19      3.08 o 
   4   8   0      335.08      319.83      5.49 o 
   5   8   0        0.03        1.37      1.29 o 
   6   8   0       99.10       98.52      2.18 o 
 -10   9   0       23.45       22.91      0.94 o 
  -9   9   0        7.92        7.30      1.01 o 
  -8   9   0       39.02       43.04      1.52 o 
  -7   9   0       12.79       12.81      1.18 o 
  -6   9   0      128.50      131.40      6.42 o 
  -5   9   0        0.15       -0.02      1.45 o 
  -4   9   0      518.19      502.10     23.38 o 
  -3   9   0       94.85       93.14      2.08 o 
  -2   9   0        9.39        9.82      1.02 o 
  -1   9   0      250.09      250.50     11.15 o 
   0   9   0      542.74      529.97      9.26 o 
   1   9   0      243.33      234.58      4.45 o 
   2   9   0       33.69       27.68      1.39 o 
   3   9   0        1.65        1.19      1.05 o 
   4   9   0        1.47        1.38      1.67 o 
   5   9   0        0.03        1.90      0.84 o 
   6   9   0        7.73        5.50      0.59 o 
  -9  10   0        7.54        8.31      0.84 o 
  -8  10   0        0.47        1.22      1.03 o 
  -7  10   0        8.70        9.78      1.06 o 
  -6  10   0       61.72       51.22      2.68 o 
  -5  10   0       87.58       78.45      2.46 o 
  -4  10   0       33.07       30.81      3.33 o 
  -3  10   0      534.66      539.47     17.27 o 
  -2  10   0      229.33      226.16      4.39 o 
  -1  10   0      777.33      741.72     21.52 o 
   0  10   0      208.06      190.85      4.05 o 
   1  10   0      105.22       98.70      2.07 o 
   2  10   0       68.54       59.94      2.56 o 
   3  10   0       83.57       87.77      2.02 o 
   4  10   0       37.04       37.58      1.31 o 
   5  10   0       21.63       24.69      1.55 o 
  -9  11   0        1.67       -0.03      0.89 o 
  -8  11   0        0.14        0.23      2.18 o 
  -7  11   0       40.90       42.34      1.53 o 
  -6  11   0      251.18      232.92     10.06 o 
  -5  11   0       47.99       48.58      5.47 o 
  -4  11   0       37.82       38.40      1.53 o 
  -3  11   0      166.24      161.63      3.33 o 
  -2  11   0       42.84       41.60      3.07 o 
  -1  11   0        2.33        5.87      1.36 o 
   0  11   0        6.07        2.90      1.99 o 
   1  11   0       33.25       37.33      1.33 o 
   2  11   0        0.74        3.01      1.08 o 
   3  11   0       15.46       12.40      1.00 o 
   4  11   0        0.32        1.05      0.82 o 
  -8  12   0        5.90        6.77      1.11 o 
  -7  12   0        4.08        3.32      0.81 o 
  -6  12   0       30.61       32.60      1.72 o 
  -5  12   0        0.30       -0.38      1.36 o 
  -4  12   0        0.42        0.70      0.98 o 
  -3  12   0        3.09        2.00      1.15 o 
  -2  12   0       69.97       65.35      1.70 o 
  -1  12   0        4.41        4.68      0.91 o 
   0  12   0        9.51        8.24      0.95 o 
   1  12   0      182.46      171.95      9.82 o 
   2  12   0       18.22       17.49      0.96 o 
  -7  13   0        0.38        0.37      0.91 o 
  -6  13   0        7.89       10.17      1.45 o 
  -5  13   0       89.24       93.29      6.40 o 
  -4  13   0       39.02       40.40      1.42 o 
  -3  13   0        1.07        1.54      0.87 o 
  -2  13   0       61.86       65.10      2.09 o 
  -1  13   0       84.22       83.01      1.87 o 
   0  13   0       21.55       20.57      1.05 o 
   1  13   0        0.84        0.36      0.71 o 
  -5  14   0        0.05       -0.12      0.89 o 
  -4  14   0        7.97        7.45      0.76 o 
  -3  14   0        4.38        3.79      0.87 o 
  -2  14   0       80.11       79.75      1.79 o 
  -1  14   0       17.37       19.59      0.84 o 
   1 -14   1        0.11        0.08      0.84 o 
   2 -14   1        5.29        4.55      0.69 o 
   3 -14   1       42.99       40.75      1.18 o 
   4 -14   1        2.84        4.07      0.72 o 
   5 -14   1       16.17       13.83      0.81 o 
  -1 -13   1       32.65       37.52      1.11 o 
   0 -13   1       97.92      115.62      2.31 o 
   1 -13   1       74.65       77.82      1.68 o 
   2 -13   1       48.16       40.78      1.85 o 
   3 -13   1      230.51      221.25      8.69 o 
   4 -13   1        7.03       11.26      0.96 o 
   5 -13   1       14.74       12.39      1.86 o 
   6 -13   1       22.76       23.45      1.08 o 
   7 -13   1        2.35        4.77      0.75 o 
  -2 -12   1        0.65        1.59      0.79 o 
  -1 -12   1        3.48        3.40      0.91 o 
   0 -12   1       10.03       10.01      2.14 o 
   1 -12   1       88.63       82.94      1.92 o 
   2 -12   1       12.28       12.93      1.06 o 
   3 -12   1        4.99        7.59      3.05 o 
   4 -12   1      143.60      138.55      5.62 o 
   5 -12   1       32.28       35.17      1.46 o 
   6 -12   1       34.33       32.60      1.40 o 
   7 -12   1       70.40       74.90      1.70 o 
   8 -12   1       67.72       66.88      1.55 o 
  -4 -11   1       78.18       78.71      1.63 o 
  -3 -11   1       47.15       57.42      1.76 o 
  -2 -11   1       45.56       56.79      3.75 o 
  -1 -11   1        3.96        2.94      0.92 o 
   0 -11   1       69.22       63.45      1.60 o 
   1 -11   1       46.26       41.31      3.62 o 
   2 -11   1      432.48      453.31     13.29 o 
   3 -11   1      198.69      204.31      4.00 o 
   4 -11   1      387.48      375.98     10.80 o 
   5 -11   1      233.76      232.12      4.61 o 
   6 -11   1       77.56       80.02      3.42 o 
   7 -11   1        6.52        5.69      1.03 o 
   8 -11   1        0.85        1.31      1.22 o 
   9 -11   1        0.13        0.26      0.84 o 
  -5 -10   1        0.36       -0.86      0.86 o 
  -4 -10   1        7.65        9.92      0.94 o 
  -3 -10   1        2.07        1.50      0.91 o 
  -2 -10   1       15.09       13.74      1.10 o 
  -1 -10   1       11.11       10.79      1.08 o 
   0 -10   1        1.79        2.36      0.89 o 
   1 -10   1       49.90       45.34      1.83 o 
   2 -10   1      391.43      384.88      8.26 o 
   3 -10   1        7.52        6.29      0.96 o 
   4 -10   1      425.51      410.12      9.32 o 
   5 -10   1      497.17      483.46     15.82 o 
   6 -10   1      105.59       97.82      3.70 o 
   7 -10   1        0.23       -0.59      2.11 o 
   8 -10   1       39.96       38.97      1.48 o 
   9 -10   1       40.78       39.82      1.26 o 
  -6  -9   1       23.44       36.00      1.25 o 
  -5  -9   1       13.18       19.49      1.04 o 
  -4  -9   1      103.89      103.42      4.57 o 
  -3  -9   1      203.19      195.47      3.74 o 
  -2  -9   1      585.67      611.90     29.12 o 
  -1  -9   1     1420.08     1438.55     77.85 o 
   0  -9   1       14.43       20.08      1.20 o 
   1  -9   1      622.94      573.64      6.47 o 
   2  -9   1     1860.55     1779.32     62.10 o 
   3  -9   1      178.49      166.28      5.08 o 
   4  -9   1        6.95       10.40      1.31 o 
   5  -9   1      294.34      301.82      6.78 o 
   6  -9   1      175.19      177.78     10.64 o 
   7  -9   1       62.02       72.40      1.87 o 
   8  -9   1       33.46       35.65      1.50 o 
   9  -9   1       57.16       57.37      1.54 o 
  10  -9   1       45.63       43.23      1.11 o 
  -6  -8   1        0.77        1.30      1.74 o 
  -5  -8   1        0.22       -0.37      2.00 o 
  -4  -8   1       14.44       20.07      1.29 o 
  -3  -8   1        7.74       10.70      1.86 o 
  -2  -8   1       24.73       22.99      3.52 o 
  -1  -8   1      182.55      189.68      5.26 o 
   0  -8   1      135.94      157.91     28.38 o 
   1  -8   1       16.02       13.62      0.92 o 
   2  -8   1      679.30      659.63     27.10 o 
   3  -8   1      512.51      505.57     11.99 o 
   4  -8   1       30.50       26.15      1.34 o 
   5  -8   1      422.37      439.91     10.25 o 
   6  -8   1      570.04      567.63     23.13 o 
   7  -8   1       82.03       83.74      3.03 o 
   8  -8   1        7.68        9.04      1.13 o 
   9  -8   1        9.21        9.28      1.08 o 
  10  -8   1       19.77       19.22      0.98 o 
  -7  -7   1       10.32       11.21      0.84 o 
  -6  -7   1       24.66       25.68      1.79 o 
  -5  -7   1      825.72      807.72     11.74 o 
  -4  -7   1      206.56      209.59     10.02 o 
  -3  -7   1        1.20        6.52      0.86 o 
  -2  -7   1      385.37      377.77      8.85 o 
  -1  -7   1      409.13      387.40     10.12 o 
   0  -7   1      355.24      358.25     13.16 o 
   1  -7   1      270.11      274.45      4.26 o 
   2  -7   1      995.40     1036.77     41.97 o 
   3  -7   1     4346.00     4820.33    118.70 o 
   4  -7   1     1624.53     1641.77     56.98 o 
   5  -7   1       25.44       22.89      1.29 o 
   6  -7   1        0.26        0.50      1.03 o 
   7  -7   1       66.99       69.91      1.94 o 
   8  -7   1       91.51       96.67      3.66 o 
   9  -7   1        4.10        4.52      1.03 o 
  10  -7   1        0.07        1.93      0.89 o 
  -8  -6   1        2.08        1.57      0.75 o 
  -7  -6   1        0.27       -1.22      1.22 o 
  -6  -6   1       42.93       42.85      1.53 o 
  -5  -6   1       50.27       50.40      2.96 o 
  -4  -6   1       20.57       28.60      1.40 o 
  -3  -6   1       16.47       18.77      1.05 o 
  -2  -6   1       22.90       27.01      1.02 o 
  -1  -6   1       52.58       83.24      4.08 o 
   0  -6   1      836.95      871.99     27.40 o 
   1  -6   1      273.19      274.07      8.12 o 
   2  -6   1        2.25        1.52      0.74 o 
   3  -6   1     1923.26     2169.64     81.99 o 
   4  -6   1      609.14      613.42     35.09 o 
   5  -6   1       99.49      100.44      2.06 o 
   6  -6   1       16.31       14.78      0.99 o 
   7  -6   1       22.17       21.71      2.28 o 
   8  -6   1        2.49        5.85      1.03 o 
   9  -6   1       14.04       15.12      1.45 o 
  10  -6   1        3.01        4.51      2.18 o 
  -8  -5   1       43.27       52.23      1.33 o 
  -7  -5   1       29.22       20.14      2.30 o 
  -6  -5   1      206.98      218.18      8.79 o 
  -5  -5   1      909.34      904.90      9.09 o 
  -4  -5   1      432.43      417.14      5.79 o 
  -3  -5   1      586.96      538.96     15.03 o 
  -2  -5   1      970.61      982.28     25.76 o 
  -1  -5   1      222.00      221.48      7.06 o 
   0  -5   1       20.94       47.53      2.11 o 
   1  -5   1       98.35       85.95      4.68 o 
   2  -5   1      426.60      492.49     17.05 o 
   3  -5   1      186.31      220.38      7.79 o 
   4  -5   1     1243.68     1293.53     64.90 o 
   5  -5   1        5.15        5.27      0.70 o 
   6  -5   1       54.12       53.25      1.48 o 
   7  -5   1      224.20      226.79      4.41 o 
   8  -5   1        1.61        0.96      1.18 o 
   9  -5   1       33.84       33.88      1.60 o 
  10  -5   1        0.57        2.50      0.87 o 
  -9  -4   1        8.32        6.91      0.82 o 
  -8  -4   1        0.68        0.04      1.71 o 
  -7  -4   1       13.02       11.66      1.04 o 
  -6  -4   1       17.38       18.13      1.28 o 
  -5  -4   1       63.88       62.47      5.39 o 
  -4  -4   1        4.86        4.25      1.93 o 
  -3  -4   1       35.13       40.30      1.12 o 
  -2  -4   1     1008.48     1056.33     17.02 o 
  -1  -4   1       38.01       37.05      0.81 o 
   0  -4   1      107.32      139.52      1.94 o 
   1  -4   1     1324.40     1517.22     62.85 o 
   2  -4   1        7.17       11.30      0.49 o 
   3  -4   1        9.45       12.00      0.57 o 
   4  -4   1        0.23        1.84      1.62 o 
   5  -4   1       38.22       39.22      1.08 o 
   6  -4   1        5.16        4.75      0.79 o 
   7  -4   1       47.63       50.76      2.84 o 
   8  -4   1        3.93        7.21      1.04 o 
   9  -4   1        0.32        0.20      2.26 o 
  10  -4   1       12.39       13.99      1.03 o 
  -9  -3   1       12.42       17.33      0.94 o 
  -8  -3   1       44.72       42.95      1.50 o 
  -7  -3   1        1.89        6.00      0.96 o 
  -6  -3   1       52.99       60.66      2.70 o 
  -5  -3   1      586.46      629.81      6.79 o 
  -4  -3   1       47.96       55.18      1.48 o 
  -3  -3   1     3495.14     3634.38     25.42 o 
  -2  -3   1     3022.23     3124.51     14.13 o 
  -1  -3   1     1074.57     1192.54     15.82 o 
   0  -3   1     2628.47     2619.07     58.70 o 
   1  -3   1      762.60      839.99     26.76 o 
   2  -3   1      357.53      351.22     10.37 o 
   3  -3   1     1115.70     1207.67     47.16 o 
   4  -3   1      233.58      206.77      7.75 o 
   5  -3   1       37.07       59.74      3.22 o 
   6  -3   1      490.64      547.54     21.92 o 
   7  -3   1       69.22       67.25      1.66 o 
   8  -3   1      258.32      258.57      4.71 o 
   9  -3   1       26.47       30.09      1.83 o 
  10  -3   1        0.53        0.98      0.72 o 
  -9  -2   1        6.14        5.66      1.25 o 
  -8  -2   1        1.31        2.02      1.12 o 
  -7  -2   1        8.53       10.85      1.04 o 
  -6  -2   1        2.57        1.64      0.94 o 
  -5  -2   1       33.79       37.48      2.00 o 
  -4  -2   1      277.17      274.53      6.80 o 
  -3  -2   1      258.89      246.12      3.14 o 
  -2  -2   1        1.97        9.34      2.86 o 
  -1  -2   1      403.07      430.70      5.29 o 
   0  -2   1      238.82      281.24      8.97 o 
   1  -2   1     1905.97     2163.43    100.09 o 
   2  -2   1     3963.87     4041.33     66.97 o 
   3  -2   1      104.72      132.40      1.99 o 
   4  -2   1      649.77      631.27      5.07 o 
   5  -2   1      678.23      636.19     18.99 o 
   6  -2   1      185.29      180.42      4.77 o 
   7  -2   1       91.48       92.04      1.99 o 
   8  -2   1       58.04       58.58      1.63 o 
   9  -2   1       66.00       68.66      1.65 o 
  10  -2   1        1.29        1.61      1.58 o 
 -10  -1   1       16.21       17.27      1.67 o 
  -9  -1   1      153.00      167.84      7.18 o 
  -8  -1   1       87.74       98.48      3.09 o 
  -7  -1   1       12.18       11.47      1.13 o 
  -6  -1   1      252.11      238.40      4.21 o 
  -5  -1   1      673.69      727.61      6.50 o 
  -4  -1   1      917.70      912.10     14.56 o 
  -3  -1   1      359.83      394.59     13.71 o 
  -2  -1   1      154.99      113.28      1.79 o 
  -1  -1   1    21341.33    19403.89    117.48 o 
   0  -1   1      852.24     1008.65     34.50 o 
   1  -1   1     2532.30     2510.66     24.04 o 
   2  -1   1     3718.43     3488.46     74.67 o 
   3  -1   1      577.68      545.50     13.98 o 
   4  -1   1     2150.25     2139.44     17.01 o 
   5  -1   1       19.05       20.62      1.46 o 
   6  -1   1      217.80      193.69      6.03 o 
   7  -1   1       20.14       22.58      1.23 o 
   8  -1   1        1.93        0.97      1.35 o 
   9  -1   1       87.10       85.22      3.35 o 
  10  -1   1       52.34       49.94      1.36 o 
 -10   0   1        6.43        6.71      0.86 o 
  -9   0   1       85.68       77.31      2.97 o 
  -8   0   1        0.01        0.32      1.63 o 
  -7   0   1       16.85       19.79      1.19 o 
  -6   0   1       84.27       77.04      1.70 o 
  -5   0   1       16.45       21.57      0.90 o 
  -4   0   1        6.74        8.46      0.66 o 
  -3   0   1     2091.24     1971.53     29.28 o 
  -2   0   1     2201.10     1974.75      7.65 o 
  -1   0   1      677.40      610.12     15.21 o 
   0   0   1        0.05        1.84      0.24 o 
   1   0   1      449.48      429.11     12.29 o 
   2   0   1     2129.58     1981.54      7.82 o 
   3   0   1     2900.53     2778.29     62.08 o 
   4   0   1      313.62      285.12      5.85 o 
   5   0   1      308.39      294.56      4.01 o 
   6   0   1       49.54       50.66      1.43 o 
   7   0   1        0.79        1.86      2.32 o 
   8   0   1       60.29       56.03      1.74 o 
   9   0   1        9.84        7.99      1.08 o 
  10   0   1        0.78        1.46      0.81 o 
 -10   1   1       11.32       13.25      0.92 o 
  -9   1   1      155.94      143.64      3.10 o 
  -8   1   1       41.47       36.01      1.40 o 
  -7   1   1        8.68       11.79      1.01 o 
  -6   1   1       15.17       20.50      1.03 o 
  -5   1   1     1160.70     1224.40      8.32 o 
  -4   1   1     4316.59     4323.21     99.17 o 
  -3   1   1      742.54      693.98     37.93 o 
  -2   1   1     3517.89     3316.00    163.52 o 
  -1   1   1     1736.69     1627.74     39.58 o 
   0   1   1      511.45      453.34      2.80 o 
   1   1   1    16646.95    16247.76     90.54 o 
   2   1   1      154.13      115.52      2.00 o 
   3   1   1      705.20      576.54      4.51 o 
   4   1   1      249.76      274.48      4.49 o 
   5   1   1      150.39      158.76      3.11 o 
   6   1   1      661.38      621.49     14.50 o 
   7   1   1        6.15        6.40      0.99 o 
   8   1   1        3.39        0.54      1.56 o 
   9   1   1      107.21      101.83      2.88 o 
  10   1   1        0.53        1.26      0.66 o 
 -10   2   1        5.04        5.03      0.82 o 
  -9   2   1        9.84       11.66      1.06 o 
  -8   2   1      137.27      114.96      4.19 o 
  -7   2   1        0.10        0.07      1.50 o 
  -6   2   1       95.94       85.70      4.43 o 
  -5   2   1      753.95      722.47     12.73 o 
  -4   2   1      631.04      597.15     32.05 o 
  -3   2   1      332.70      332.46     12.20 o 
  -2   2   1     1722.28     1716.00     78.39 o 
  -1   2   1      398.97      432.38      2.47 o 
   0   2   1      398.30      373.10      8.10 o 
   1   2   1      904.28      854.06      4.41 o 
   2   2   1        5.70       12.66      1.53 o 
   3   2   1     1068.16     1077.14      6.83 o 
   4   2   1     2365.80     2331.17     56.05 o 
   5   2   1      662.81      614.73      8.78 o 
   6   2   1      524.39      504.13      6.44 o 
   7   2   1      207.82      203.17      4.03 o 
   8   2   1        2.79        0.80      1.11 o 
   9   2   1       54.75       55.12      2.14 o 
 -10   3   1        3.39        2.84      0.84 o 
  -9   3   1        2.64        4.76      0.91 o 
  -8   3   1      101.58      103.90      2.31 o 
  -7   3   1       30.58       32.65      1.33 o 
  -6   3   1      354.26      352.55      5.95 o 
  -5   3   1        9.99        6.71      1.58 o 
  -4   3   1       13.70       11.31      2.18 o 
  -3   3   1      334.79      333.92     19.29 o 
  -2   3   1      105.57      101.87      1.47 o 
  -1   3   1     2724.51     2729.89     40.29 o 
   0   3   1     5861.78     5677.10     57.88 o 
   1   3   1        0.97        1.72      0.70 o 
   2   3   1      692.22      730.08      5.13 o 
   3   3   1     2095.94     2169.78     57.01 o 
   4   3   1       50.29       44.82      1.26 o 
   5   3   1       75.06       89.67      1.88 o 
   6   3   1        0.24       -0.23      1.45 o 
   7   3   1       59.30       54.36      1.83 o 
   8   3   1       10.69        7.86      1.11 o 
   9   3   1        0.98        0.01      0.67 o 
 -10   4   1       25.53       20.75      1.69 o 
  -9   4   1       11.71       14.13      1.36 o 
  -8   4   1       32.65       36.41      1.48 o 
  -7   4   1      106.38      113.06      2.36 o 
  -6   4   1        5.33        2.45      0.93 o 
  -5   4   1       12.60       13.24      0.96 o 
  -4   4   1      297.80      244.64      8.09 o 
  -3   4   1      256.05      231.85      6.42 o 
  -2   4   1      377.90      377.69     11.41 o 
  -1   4   1     1967.13     1957.80     41.70 o 
   0   4   1        6.72       14.45      0.54 o 
   1   4   1      289.65      270.75      7.68 o 
   2   4   1     2521.60     2350.95     16.31 o 
   3   4   1      402.80      397.33      4.73 o 
   4   4   1        7.74        5.72      0.86 o 
   5   4   1       34.13       39.02      1.52 o 
   6   4   1      112.54      120.05      4.62 o 
   7   4   1        2.30        2.88      0.91 o 
   8   4   1        5.95        6.39      0.86 o 
 -10   5   1        0.03        1.59      1.24 o 
  -9   5   1       45.11       49.85      2.44 o 
  -8   5   1       60.10       71.42      3.16 o 
  -7   5   1        0.84        1.15      1.31 o 
  -6   5   1        8.08       25.05      4.32 o 
  -5   5   1       70.42       82.35      2.56 o 
  -4   5   1     2433.81     2497.42    112.01 o 
  -3   5   1      104.84      108.90      2.05 o 
  -2   5   1     2033.53     2090.29     68.96 o 
  -1   5   1       66.77       80.50      1.69 o 
   0   5   1       94.64      132.84      2.20 o 
   1   5   1      350.28      330.74      3.70 o 
   2   5   1        0.25        1.59      0.73 o 
   3   5   1      204.70      187.09     10.69 o 
   4   5   1      296.62      310.26      4.93 o 
   5   5   1      472.32      483.64     10.12 o 
   6   5   1       17.32       17.37      1.26 o 
   7   5   1       25.58       22.08      1.23 o 
   8   5   1       11.14       12.07      1.99 o 
 -10   6   1        7.40       10.05      0.96 o 
  -9   6   1      111.68      116.26      4.83 o 
  -8   6   1       74.64       72.77      1.97 o 
  -7   6   1      278.23      272.84      7.79 o 
  -6   6   1       99.16       88.65      5.83 o 
  -5   6   1      802.48      826.20     66.53 o 
  -4   6   1        8.81       10.38      0.91 o 
  -3   6   1       11.86        6.87      1.48 o 
  -2   6   1      782.80      771.22     12.58 o 
  -1   6   1     1870.16     1885.72     60.33 o 
   0   6   1     1929.39     1986.34     55.95 o 
   1   6   1      277.25      333.70     10.97 o 
   2   6   1      118.95      124.37      2.44 o 
   3   6   1      383.98      386.31     13.50 o 
   4   6   1      494.70      488.58      6.49 o 
   5   6   1       54.40       61.79      1.76 o 
   6   6   1      124.94      113.74      3.93 o 
   7   6   1      131.24      119.25      2.52 o 
 -10   7   1        4.12        1.57      1.17 o 
  -9   7   1       10.82       10.15      1.15 o 
  -8   7   1      234.18      253.87     10.13 o 
  -7   7   1      240.39      234.26      4.67 o 
  -6   7   1       47.64       47.88      3.52 o 
  -5   7   1      254.76      248.36     21.41 o 
  -4   7   1      687.31      674.60     38.40 o 
  -3   7   1     2508.24     2507.49     48.11 o 
  -2   7   1     1177.40     1131.46     32.66 o 
  -1   7   1       14.29       15.40      0.74 o 
   0   7   1       53.20       53.53      1.22 o 
   1   7   1      158.82      153.25      8.88 o 
   2   7   1      177.64      199.09     10.36 o 
   3   7   1      103.37      110.32      2.27 o 
   4   7   1       19.42       18.76      2.02 o 
   5   7   1      481.23      500.34     19.05 o 
   6   7   1       38.82       42.27      1.50 o 
   7   7   1        1.06        0.39      0.77 o 
 -10   8   1       20.80       23.84      1.06 o 
  -9   8   1      105.47      115.80      3.00 o 
  -8   8   1      235.48      260.99      9.43 o 
  -7   8   1      384.85      393.77      9.21 o 
  -6   8   1        0.02        1.27      2.25 o 
  -5   8   1       36.75       69.58      5.73 o 
  -4   8   1       77.52       61.45      3.10 o 
  -3   8   1      382.27      350.70      8.48 o 
  -2   8   1      133.01      143.19     10.84 o 
  -1   8   1       26.03       28.79      1.69 o 
   0   8   1      768.97      760.18     14.47 o 
   1   8   1      775.29      745.17     26.84 o 
   2   8   1        9.52        8.22      1.06 o 
   3   8   1        0.00        2.61      0.99 o 
   4   8   1        5.98        9.09      1.10 o 
   5   8   1       74.31       75.62      1.86 o 
   6   8   1        4.27        5.96      0.91 o 
 -10   9   1       46.28       43.11      1.16 o 
  -9   9   1       72.73       77.12      1.78 o 
  -8   9   1       13.15       15.11      1.39 o 
  -7   9   1       39.98       44.53      2.37 o 
  -6   9   1      154.79      155.52      3.28 o 
  -5   9   1      422.11      394.85     19.92 o 
  -4   9   1      291.63      279.10     17.18 o 
  -3   9   1       68.84       70.75      1.95 o 
  -2   9   1      350.98      328.00      6.77 o 
  -1   9   1       13.48       39.81      1.48 o 
   0   9   1       91.13       79.44      3.40 o 
   1   9   1      688.90      627.14     14.11 o 
   2   9   1      161.44      167.23      6.15 o 
   3   9   1        2.06        4.55      0.97 o 
   4   9   1        2.97        6.61      1.74 o 
   5   9   1        2.69        3.27      0.77 o 
  -9  10   1       11.98       13.18      0.94 o 
  -8  10   1        3.56        2.29      0.91 o 
  -7  10   1        8.15        6.16      1.64 o 
  -6  10   1       66.72       65.97      3.19 o 
  -5  10   1      102.94      111.97      3.59 o 
  -4  10   1       44.91       37.48      1.59 o 
  -3  10   1        0.59        0.82      1.60 o 
  -2  10   1       77.48       78.90      1.87 o 
  -1  10   1      157.79      155.95      9.29 o 
   0  10   1       70.70       68.92      3.38 o 
   1  10   1       77.87       63.92      1.70 o 
   2  10   1       82.24       86.42      1.93 o 
   3  10   1       14.89       21.71      1.62 o 
   4  10   1        4.46        6.74      1.39 o 
   5  10   1       17.22       18.88      0.83 o 
  -9  11   1        0.48       -0.18      0.99 o 
  -8  11   1        0.60       -1.09      1.09 o 
  -7  11   1       38.17       32.60      1.38 o 
  -6  11   1        2.56        0.73      2.00 o 
  -5  11   1      295.74      290.24      6.55 o 
  -4  11   1       16.21       16.92      1.17 o 
  -3  11   1       43.77       50.18      1.54 o 
  -2  11   1      417.07      391.21     10.14 o 
  -1  11   1        0.38        0.85      0.91 o 
   0  11   1        2.69        0.30      1.35 o 
   1  11   1        5.65        2.81      1.06 o 
   2  11   1       45.59       32.74      1.35 o 
   3  11   1       13.53       14.40      0.96 o 
   4  11   1        9.84        8.39      0.69 o 
  -8  12   1       24.42       25.56      0.99 o 
  -7  12   1        3.62        5.14      0.85 o 
  -6  12   1        0.47       -0.26      1.31 o 
  -5  12   1        2.21        2.64      1.06 o 
  -4  12   1       98.20      100.32      5.67 o 
  -3  12   1       74.04       70.05      1.73 o 
  -2  12   1        1.14        0.26      1.35 o 
  -1  12   1       70.03       81.48      5.61 o 
   0  12   1        2.09        2.98      0.89 o 
   1  12   1        0.01       -0.35      1.23 o 
   2  12   1       30.05       26.48      1.09 o 
  -7  13   1       10.43       11.49      1.05 o 
  -6  13   1        3.19        2.59      0.79 o 
  -5  13   1        0.24       -1.22      1.22 o 
  -4  13   1        8.79        7.70      1.11 o 
  -3  13   1       70.30       67.12      3.82 o 
  -2  13   1       71.78       70.01      7.55 o 
  -1  13   1       25.04       20.12      2.79 o 
   0  13   1      205.96      192.36      3.36 o 
   1  13   1        5.72        8.47      2.00 o 
  -5  14   1        0.04       -0.12      0.86 o 
  -4  14   1       18.92       24.37      0.99 o 
  -3  14   1        1.56        2.37      0.66 o 
  -2  14   1        6.05        5.27      0.98 o 
   2 -14   2       10.17        9.47      0.77 o 
   3 -14   2        0.28        1.56      1.51 o 
   4 -14   2        1.14        2.65      0.66 o 
   5 -14   2        0.18        0.50      0.86 o 
  -1 -13   2       17.10       12.55      1.78 o 
   0 -13   2        0.22        1.37      1.13 o 
   1 -13   2       13.79       10.13      1.13 o 
   2 -13   2        0.42       -1.23      1.85 o 
   3 -13   2       12.77        9.71      0.93 o 
   4 -13   2        4.98        3.30      1.38 o 
   5 -13   2        0.00       -0.90      1.15 o 
   6 -13   2       11.65       16.88      1.03 o 
   7 -13   2        0.09        1.31      0.66 o 
  -2 -12   2        6.96        8.13      1.08 o 
  -1 -12   2      218.72      195.47      6.96 o 
   0 -12   2       26.61       23.76      1.23 o 
   1 -12   2       16.21       17.25      1.13 o 
   2 -12   2       45.09       40.83      1.43 o 
   3 -12   2        1.09        1.81      3.01 o 
   4 -12   2      107.18      109.86      2.57 o 
   5 -12   2       39.83       43.47      4.46 o 
   6 -12   2       75.38       73.92      1.77 o 
   7 -12   2       11.99       12.96      1.04 o 
   8 -12   2        7.36        8.13      0.76 o 
  -4 -11   2        7.68        7.36      0.71 o 
  -3 -11   2        7.26        5.95      0.84 o 
  -2 -11   2       48.53       49.14      4.17 o 
  -1 -11   2        2.75        0.47      1.23 o 
   0 -11   2      109.00       86.63      6.91 o 
   1 -11   2      111.05      101.11      3.47 o 
   2 -11   2       23.92       20.89      1.14 o 
   3 -11   2        1.51        0.01      1.39 o 
   4 -11   2       33.46       34.76      1.66 o 
   5 -11   2      136.39      125.32      8.48 o 
   6 -11   2        0.08       -0.80      1.05 o 
   7 -11   2        1.31        0.65      1.02 o 
   8 -11   2        4.59        3.54      0.82 o 
  -5 -10   2       31.52       33.74      1.02 o 
  -4 -10   2       10.09        9.90      0.90 o 
  -3 -10   2       80.90       90.60      3.59 o 
  -2 -10   2       49.03       42.76      1.40 o 
  -1 -10   2       64.56       63.91      1.83 o 
   0 -10   2      387.74      360.79      8.95 o 
   1 -10   2      417.56      397.40     19.74 o 
   2 -10   2        6.62       10.66      1.17 o 
   3 -10   2      242.13      225.02      8.33 o 
   4 -10   2       56.92       52.23      3.31 o 
   5 -10   2        8.96       20.28      1.43 o 
   6 -10   2        6.79        4.10      0.97 o 
   7 -10   2        9.71       11.58      1.03 o 
   8 -10   2       97.47      108.13      2.33 o 
   9 -10   2       36.55       36.35      1.21 o 
  -6  -9   2        8.24       10.79      0.69 o 
  -5  -9   2        0.50       -0.40      1.12 o 
  -4  -9   2        0.35        1.78      1.32 o 
  -3  -9   2       13.30       10.28      1.03 o 
  -2  -9   2       12.83        7.72      1.06 o 
  -1  -9   2       88.39       81.80      6.42 o 
   0  -9   2       50.96       50.26      2.37 o 
   1  -9   2        4.20        8.19      1.03 o 
   2  -9   2       97.35       95.13      2.16 o 
   3  -9   2      140.52      133.62      6.11 o 
   4  -9   2       16.21       15.98      1.12 o 
   5  -9   2       28.44       24.22      1.33 o 
   6  -9   2       86.11       70.34      2.02 o 
   7  -9   2        6.85        5.03      1.06 o 
   8  -9   2       23.51       21.83      1.28 o 
   9  -9   2       43.16       48.53      2.77 o 
  -6  -8   2       42.00       42.64      1.28 o 
  -5  -8   2        0.51        1.19      3.15 o 
  -4  -8   2      196.24      212.75      4.17 o 
  -3  -8   2      122.30      130.88      5.08 o 
  -2  -8   2        8.07        6.72      1.78 o 
  -1  -8   2      515.96      531.82      6.46 o 
   0  -8   2        7.46        1.87      1.81 o 
   1  -8   2      131.59      124.06      5.13 o 
   2  -8   2        1.20        0.12      1.11 o 
   3  -8   2        7.43        9.29      1.69 o 
   4  -8   2      567.41      573.41     14.58 o 
   5  -8   2      424.45      422.66     21.86 o 
   6  -8   2       92.56       95.08      5.23 o 
   7  -8   2       41.48       39.66      1.59 o 
   8  -8   2      159.73      160.30      3.29 o 
   9  -8   2        4.63        5.56      0.94 o 
  10  -8   2       42.91       48.57      1.62 o 
  -7  -7   2        1.92        2.25      0.70 o 
  -6  -7   2       93.34       90.18      1.97 o 
  -5  -7   2        6.91        7.49      1.14 o 
  -4  -7   2       83.70       89.88      2.09 o 
  -3  -7   2       17.26       13.81      1.08 o 
  -2  -7   2       37.66       49.37      2.40 o 
  -1  -7   2       12.99       13.56      1.43 o 
   0  -7   2      147.68      166.07      6.32 o 
   1  -7   2      129.46      150.02      5.71 o 
   2  -7   2      364.02      331.72     21.07 o 
   3  -7   2     1763.98     1841.84     54.32 o 
   4  -7   2      671.41      613.61     22.98 o 
   5  -7   2       91.87       81.14      2.04 o 
   6  -7   2      567.00      555.88     15.63 o 
   7  -7   2      267.25      265.50      4.96 o 
   8  -7   2      228.59      229.20      9.41 o 
   9  -7   2        9.91       15.85      1.20 o 
  10  -7   2       74.27       66.30      1.48 o 
  -8  -6   2       13.18       12.35      0.79 o 
  -7  -6   2       13.01       14.75      1.06 o 
  -6  -6   2      108.08      113.35      2.39 o 
  -5  -6   2       19.38       24.32      1.36 o 
  -4  -6   2     1208.82     1128.10     10.04 o 
  -3  -6   2       86.17      100.39      3.00 o 
  -2  -6   2      873.79      848.02      9.65 o 
  -1  -6   2      122.05      165.39      4.38 o 
   0  -6   2      305.75      347.77     16.11 o 
   1  -6   2      136.13      137.88     10.26 o 
   2  -6   2      366.35      351.69     11.37 o 
   3  -6   2      102.33       84.08      3.02 o 
   4  -6   2       27.02       19.04      2.33 o 
   5  -6   2      227.81      255.89      4.48 o 
   6  -6   2      170.62      169.69      4.23 o 
   7  -6   2        4.23        5.15      0.97 o 
   8  -6   2       17.76       21.65      1.52 o 
   9  -6   2        1.21        3.57      1.32 o 
  10  -6   2        4.43        1.38      2.66 o 
  -8  -5   2        0.02        0.51      1.02 o 
  -7  -5   2       12.14       12.10      1.32 o 
  -6  -5   2      156.23      161.96      3.41 o 
  -5  -5   2      717.31      743.04      8.21 o 
  -4  -5   2       57.69       54.23      1.60 o 
  -3  -5   2       76.85       88.07      3.16 o 
  -2  -5   2       29.25       39.09      1.97 o 
  -1  -5   2       29.18       29.03      2.40 o 
   0  -5   2      127.98      125.66      9.04 o 
   1  -5   2     4935.38     5325.57    231.58 o 
   2  -5   2     2610.25     2833.74     90.97 o 
   3  -5   2      395.65      427.46      8.25 o 
   4  -5   2     1238.87     1275.29     35.97 o 
   5  -5   2      303.41      303.37      9.31 o 
   6  -5   2      364.96      362.43      5.16 o 
   7  -5   2      460.06      453.71      6.25 o 
   8  -5   2        6.96        6.94      1.34 o 
   9  -5   2      176.67      183.56      3.62 o 
  10  -5   2       55.84       56.46      1.43 o 
  -9  -4   2       23.93       27.11      0.94 o 
  -8  -4   2        0.31        1.56      0.96 o 
  -7  -4   2       89.14       83.46      1.87 o 
  -6  -4   2       26.79       27.14      1.34 o 
  -5  -4   2      619.56      523.23    328.22 o 
  -4  -4   2      116.46      136.48      2.75 o 
  -3  -4   2      157.53      205.60      3.40 o 
  -2  -4   2      434.24      408.29     10.78 o 
  -1  -4   2        5.96       14.15      0.59 o 
   0  -4   2      126.93      140.68      6.79 o 
   1  -4   2      414.52      466.90     17.03 o 
   2  -4   2     1066.26     1175.33     40.89 o 
   3  -4   2     1434.33     1566.43     39.51 o 
   4  -4   2      687.09      705.50      5.71 o 
   5  -4   2      481.34      511.07      6.62 o 
   6  -4   2       37.73       34.34      2.70 o 
   7  -4   2      757.03      755.90      7.92 o 
   8  -4   2       33.98       36.32      1.60 o 
   9  -4   2       68.71       69.78      1.71 o 
  10  -4   2       20.40       23.37      1.11 o 
  -9  -3   2        9.50       10.79      0.94 o 
  -8  -3   2        0.18        1.56      1.85 o 
  -7  -3   2       15.82       17.41      1.18 o 
  -6  -3   2        7.14        8.69      1.03 o 
  -5  -3   2        2.65        5.82      0.95 o 
  -4  -3   2      268.27      260.22      3.99 o 
  -3  -3   2      671.22      651.08      5.66 o 
  -2  -3   2       98.95       96.52      1.91 o 
  -1  -3   2      746.41      801.55     29.83 o 
   0  -3   2       28.34       50.55      5.13 o 
   1  -3   2     3602.93     4079.41    161.06 o 
   2  -3   2     3586.69     3694.75    148.58 o 
   3  -3   2     2874.32     2943.24     29.10 o 
   4  -3   2       35.67       36.23      2.06 o 
   5  -3   2      714.37      742.41      6.55 o 
   6  -3   2       50.97       48.48      1.33 o 
   7  -3   2       37.78       30.73      1.39 o 
   8  -3   2      167.04      154.25      4.82 o 
   9  -3   2       52.22       46.82      1.66 o 
  10  -3   2        5.13        5.10      0.89 o 
  -9  -2   2        4.31        3.12      2.19 o 
  -8  -2   2        5.62        2.16      0.98 o 
  -7  -2   2       37.03       41.52      1.55 o 
  -6  -2   2        0.84       -0.44      2.07 o 
  -5  -2   2      416.36      400.57      5.12 o 
  -4  -2   2     2544.27     2672.75     46.07 o 
  -3  -2   2      774.62      830.26     11.23 o 
  -2  -2   2      468.86      469.50     13.37 o 
  -1  -2   2       41.30       26.33      0.62 o 
   0  -2   2     3926.88     4385.17    184.61 o 
   1  -2   2     1664.55     1733.80     38.24 o 
   2  -2   2    11721.98    12937.74    110.19 o 
   3  -2   2        1.18        1.70      0.47 o 
   4  -2   2      447.04      482.08      6.63 o 
   5  -2   2        4.76        5.67      0.71 o 
   6  -2   2       23.83       23.42      1.08 o 
   7  -2   2      100.57      104.51      2.24 o 
   8  -2   2        1.65        2.15      1.16 o 
   9  -2   2       41.75       39.98      3.12 o 
  10  -2   2        5.24        6.86      0.86 o 
 -10  -1   2       61.12       50.53      2.65 o 
  -9  -1   2        0.06       -0.64      1.35 o 
  -8  -1   2        0.05        0.26      1.16 o 
  -7  -1   2       98.28      107.55      2.44 o 
  -6  -1   2      239.76      225.03      4.16 o 
  -5  -1   2      774.94      780.34      6.88 o 
  -4  -1   2       30.96       24.91      0.90 o 
  -3  -1   2      608.36      619.41     15.78 o 
  -2  -1   2      607.56      538.46      7.82 o 
  -1  -1   2     8420.05     7750.12     49.99 o 
   0  -1   2      144.67      190.19      1.60 o 
   1  -1   2       28.24       27.92      2.86 o 
   2  -1   2    16336.10    16384.94    718.00 o 
   3  -1   2     2267.03     2034.80     88.75 o 
   4  -1   2      836.24      784.69     55.00 o 
   5  -1   2        7.19        7.94      0.73 o 
   6  -1   2      600.33      559.73      6.42 o 
   7  -1   2      144.22      132.84      5.27 o 
   8  -1   2        3.05        1.43      1.22 o 
   9  -1   2       23.08       26.29      1.28 o 
  10  -1   2       53.93       54.51      1.37 o 
 -10   0   2       48.32       46.16      1.27 o 
  -9   0   2       98.39       90.25      3.80 o 
  -8   0   2      434.44      415.68      6.02 o 
  -7   0   2      271.43      244.80     14.41 o 
  -6   0   2       39.08       41.26      1.29 o 
  -5   0   2      137.71      165.62      5.40 o 
  -4   0   2      329.92      358.90      3.94 o 
  -3   0   2     2036.76     1911.66     98.83 o 
  -2   0   2      468.00      419.71     22.23 o 
  -1   0   2     2561.89     2522.83    107.05 o 
   0   0   2     5992.97     6519.92    118.93 o 
   1   0   2     1530.09     1479.21     22.94 o 
   2   0   2     1989.52     1766.14     50.55 o 
   3   0   2      132.62      123.54      6.51 o 
   4   0   2     1491.35     1442.59     60.15 o 
   5   0   2        3.34        4.90      0.92 o 
   6   0   2       19.29       26.64      1.21 o 
   7   0   2        2.19        7.58      0.96 o 
   8   0   2       75.27       73.29      1.84 o 
   9   0   2        4.62        6.04      1.39 o 
  10   0   2       18.15       21.81      1.41 o 
 -10   1   2        6.22        4.08      0.80 o 
  -9   1   2        5.91        5.03      1.06 o 
  -8   1   2       29.02       22.35      1.31 o 
  -7   1   2        8.84       10.12      1.58 o 
  -6   1   2        1.23        5.24      0.89 o 
  -5   1   2      100.72      108.63      6.56 o 
  -4   1   2     1803.52     1643.36     58.63 o 
  -3   1   2     3890.90     3530.23    268.85 o 
  -2   1   2     9006.69     8689.68    687.16 o 
  -1   1   2      115.51       97.90      1.19 o 
   0   1   2      698.74      640.74     16.06 o 
   1   1   2     8859.83     8706.86     53.19 o 
   2   1   2        2.71        3.71      0.48 o 
   3   1   2     1093.24     1009.33     34.86 o 
   4   1   2       50.74       33.38      1.45 o 
   5   1   2      256.71      244.79      6.11 o 
   6   1   2       62.82       80.00      4.22 o 
   7   1   2       52.63       49.57      1.65 o 
   8   1   2      145.86      139.49      3.53 o 
   9   1   2        0.48        1.61      0.93 o 
 -10   2   2        9.14       11.05      2.25 o 
  -9   2   2        4.35        0.15      1.39 o 
  -8   2   2       45.32       42.26      1.46 o 
  -7   2   2      256.10      264.79      9.98 o 
  -6   2   2      163.81      161.94      6.78 o 
  -5   2   2      155.17      128.09      6.52 o 
  -4   2   2      119.77      119.65      9.40 o 
  -3   2   2        2.21        3.25      0.64 o 
  -2   2   2     5082.57     4827.13    290.90 o 
  -1   2   2      705.03      635.90     13.57 o 
   0   2   2     8461.01     8343.91    141.42 o 
   1   2   2     1329.95     1336.57      6.38 o 
   2   2   2       96.77      106.08      1.91 o 
   3   2   2      747.66      746.04     24.74 o 
   4   2   2     2247.58     2282.62     46.49 o 
   5   2   2        1.85        2.64      0.80 o 
   6   2   2      361.98      368.89      5.58 o 
   7   2   2       86.82       92.78      2.76 o 
   8   2   2        1.16        0.14      1.08 o 
   9   2   2        3.36        3.62      0.87 o 
 -10   3   2        2.11        3.91      0.81 o 
  -9   3   2        0.15        0.85      1.06 o 
  -8   3   2        6.18        5.34      1.11 o 
  -7   3   2       15.89       18.14      2.79 o 
  -6   3   2      132.49      119.46      5.57 o 
  -5   3   2      828.81      807.96     55.47 o 
  -4   3   2      213.21      206.30     15.34 o 
  -3   3   2     1075.59      976.04     55.98 o 
  -2   3   2     3493.39     3348.96     58.40 o 
  -1   3   2      799.06      798.34     27.29 o 
   0   3   2     1961.27     1787.85     10.46 o 
   1   3   2        6.74       13.21      0.94 o 
   2   3   2      105.85       97.09      5.05 o 
   3   3   2        1.06        0.46      1.01 o 
   4   3   2      494.01      454.72     10.86 o 
   5   3   2       64.78       55.96      1.73 o 
   6   3   2       62.76       56.92      1.76 o 
   7   3   2      164.64      171.02      8.66 o 
   8   3   2       33.51       34.37      1.33 o 
   9   3   2       13.19       15.56      0.81 o 
 -10   4   2       38.22       35.08      1.43 o 
  -9   4   2        3.54        3.34      0.92 o 
  -8   4   2      119.59      116.26      2.35 o 
  -7   4   2      156.87      159.13      6.88 o 
  -6   4   2       50.00       53.66      3.71 o 
  -5   4   2      132.35      137.33      9.82 o 
  -4   4   2      129.65      130.99     10.15 o 
  -3   4   2     2212.52     2238.74     95.85 o 
  -2   4   2      203.03      187.80     10.08 o 
  -1   4   2       79.52       82.67      1.56 o 
   0   4   2       93.22       84.95      2.34 o 
   1   4   2      120.44       95.41      2.38 o 
   2   4   2      932.95      875.14     22.13 o 
   3   4   2      566.77      626.53      6.10 o 
   4   4   2      174.54      180.83     13.77 o 
   5   4   2      248.27      249.21     15.03 o 
   6   4   2       22.46       24.22      1.28 o 
   7   4   2        2.49        0.24      1.50 o 
   8   4   2       13.58        7.26      0.91 o 
 -10   5   2       17.45       20.11      1.13 o 
  -9   5   2       51.24       54.80      1.55 o 
  -8   5   2       73.14       77.24      5.16 o 
  -7   5   2       87.38       81.56      2.46 o 
  -6   5   2        4.67        5.12      0.81 o 
  -5   5   2      294.94      266.00     14.09 o 
  -4   5   2      507.15      498.94     25.77 o 
  -3   5   2       29.09       34.57      0.90 o 
  -2   5   2     4248.38     4302.14    158.37 o 
  -1   5   2     1381.49     1409.38     23.13 o 
   0   5   2       82.59       90.29      1.80 o 
   1   5   2     1353.57     1377.48     11.73 o 
   2   5   2      233.46      226.10      3.53 o 
   3   5   2        2.52        3.16      0.70 o 
   4   5   2      199.70      206.54      4.15 o 
   5   5   2       17.12       14.24      1.93 o 
   6   5   2      223.64      232.76      8.88 o 
   7   5   2        3.61        1.67      1.33 o 
   8   5   2       66.05       70.82      1.55 o 
 -10   6   2        3.45        5.14      0.87 o 
  -9   6   2        6.41        7.05      1.03 o 
  -8   6   2      107.35      107.43      6.14 o 
  -7   6   2        2.59        2.32      1.06 o 
  -6   6   2       17.09       14.56      1.06 o 
  -5   6   2      188.42      189.54      7.74 o 
  -4   6   2        4.54        8.20      0.74 o 
  -3   6   2      758.66      717.65     28.82 o 
  -2   6   2     2200.69     2152.63     55.10 o 
  -1   6   2      752.27      767.78      7.33 o 
   0   6   2        2.08        5.06      1.27 o 
   1   6   2      112.29       93.26      2.00 o 
   2   6   2      650.13      589.42      6.17 o 
   3   6   2      413.91      407.36      5.66 o 
   4   6   2      280.05      267.21     11.85 o 
   5   6   2      345.53      384.47     10.99 o 
   6   6   2       16.01       20.26      1.24 o 
   7   6   2       11.95       14.75      1.03 o 
 -10   7   2        1.65        1.28      1.15 o 
  -9   7   2        7.27       10.52      1.15 o 
  -8   7   2        7.24        7.90      1.18 o 
  -7   7   2       57.12       59.95      2.81 o 
  -6   7   2       97.06       92.65      7.92 o 
  -5   7   2      102.93      107.17      6.82 o 
  -4   7   2        4.53        3.01      0.82 o 
  -3   7   2      871.34      840.08     33.74 o 
  -2   7   2        0.65        0.67      0.69 o 
  -1   7   2       45.73       32.70      1.02 o 
   0   7   2      157.44      162.01      8.16 o 
   1   7   2      488.48      483.07      5.61 o 
   2   7   2      223.38      204.33      3.99 o 
   3   7   2      539.29      560.37      7.02 o 
   4   7   2       31.92       33.56      1.50 o 
   5   7   2       12.02       15.62      1.22 o 
   6   7   2       11.31       10.71      1.03 o 
   7   7   2        8.23        8.87      0.76 o 
 -10   8   2        2.19        4.46      0.74 o 
  -9   8   2        2.00        2.39      1.03 o 
  -8   8   2      165.13      168.96      6.34 o 
  -7   8   2       24.36       24.80      2.91 o 
  -6   8   2       65.15       59.78      3.66 o 
  -5   8   2     1445.14     1382.36     76.74 o 
  -4   8   2     2057.35     2027.54     96.54 o 
  -3   8   2       63.17       69.92      1.52 o 
  -2   8   2       67.09       59.32      2.86 o 
  -1   8   2      912.53      865.30     24.18 o 
   0   8   2      322.93      290.38      5.42 o 
   1   8   2      402.03      384.49     15.08 o 
   2   8   2      992.93     1049.53     14.96 o 
   3   8   2      517.88      527.08      9.18 o 
   4   8   2      404.48      405.02      6.56 o 
   5   8   2        4.76        5.52      1.43 o 
   6   8   2       31.14       35.06      3.03 o 
 -10   9   2        0.28        1.80      0.84 o 
  -9   9   2       21.77       20.85      2.91 o 
  -8   9   2       68.86       73.05      1.92 o 
  -7   9   2      164.10      170.16      7.00 o 
  -6   9   2       20.65       21.90      3.27 o 
  -5   9   2        0.33       -1.40      1.45 o 
  -4   9   2       66.87       63.58      2.01 o 
  -3   9   2        3.62        5.82      2.82 o 
  -2   9   2      109.98      115.07      3.19 o 
  -1   9   2        4.63        5.51      2.30 o 
   0   9   2       20.96       17.04      1.01 o 
   1   9   2        3.57        2.92      1.22 o 
   2   9   2        0.69        1.90      1.13 o 
   3   9   2      177.39      182.49      6.60 o 
   4   9   2       72.46       68.47      1.74 o 
   5   9   2       12.49       12.05      0.90 o 
  -9  10   2        2.02        2.61      1.27 o 
  -8  10   2       16.50       17.45      1.13 o 
  -7  10   2      101.94       96.40      2.07 o 
  -6  10   2       86.15       80.99      2.37 o 
  -5  10   2       20.28       18.49      1.83 o 
  -4  10   2      523.30      484.03     26.85 o 
  -3  10   2     1593.84     1557.07     58.00 o 
  -2  10   2      210.04      207.54      4.26 o 
  -1  10   2      292.53      292.85      4.91 o 
   0  10   2      259.18      258.91     10.18 o 
   1  10   2      204.77      207.22     15.52 o 
   2  10   2        1.89        3.50      0.93 o 
   3  10   2       11.47       10.05      1.09 o 
   4  10   2       35.33       48.10      1.40 o 
  -9  11   2        5.20        5.13      0.85 o 
  -8  11   2        7.73        6.41      0.92 o 
  -7  11   2        0.11       -1.11      1.16 o 
  -6  11   2       18.17       17.03      1.32 o 
  -5  11   2        0.14        0.14      1.39 o 
  -4  11   2       26.33       28.99      2.58 o 
  -3  11   2       23.15       27.34      1.31 o 
  -2  11   2       97.89       91.83      1.92 o 
  -1  11   2        4.48        6.27      0.99 o 
   0  11   2      124.60      126.75      3.12 o 
   1  11   2       36.30       39.75      1.45 o 
   2  11   2       79.39       84.09      2.18 o 
   3  11   2        4.07        3.40      0.76 o 
  -8  12   2        0.53        0.51      1.74 o 
  -7  12   2       60.60       65.63      1.65 o 
  -6  12   2      254.47      278.07     15.28 o 
  -5  12   2      131.40      138.79      7.35 o 
  -4  12   2       19.60       19.34      1.18 o 
  -3  12   2       75.86       83.08      3.89 o 
  -2  12   2       68.27       72.00      3.47 o 
  -1  12   2       51.32       53.04      1.68 o 
   0  12   2       24.96       29.54      1.57 o 
   1  12   2      243.76      272.67     10.50 o 
   2  12   2       27.89       34.12      1.27 o 
  -7  13   2        0.86        0.59      0.77 o 
  -6  13   2        0.22       -0.05      1.01 o 
  -5  13   2       22.39       21.17      1.06 o 
  -4  13   2        8.47       12.06      0.91 o 
  -3  13   2       23.07       23.20      1.11 o 
  -2  13   2       29.05       25.11      1.12 o 
  -1  13   2       17.06       20.80      1.01 o 
   0  13   2        3.31        3.84      0.92 o 
   1  13   2        1.74        3.89      0.75 o 
  -4  14   2      126.17      136.38     11.74 o 
  -3  14   2       16.68       14.81      0.86 o 
  -2  14   2      149.21      173.16      5.45 o 
   2 -14   3       70.58       71.11      2.20 o 
   3 -14   3       51.44       55.74      2.62 o 
   4 -14   3        2.47        3.84      0.70 o 
  -1 -13   3        1.41        0.33      0.84 o 
   0 -13   3       43.23       40.27      1.24 o 
   1 -13   3       10.49        8.32      1.55 o 
   2 -13   3        0.45       -0.80      0.80 o 
   3 -13   3       16.15       15.77      0.97 o 
   4 -13   3       88.70       87.98      1.78 o 
   5 -13   3        2.21        1.59      0.85 o 
   6 -13   3       73.92       69.04      1.52 o 
  -2 -12   3       35.97       29.70      1.08 o 
  -1 -12   3       80.68       81.33      2.08 o 
   0 -12   3      157.49      154.47      7.14 o 
   1 -12   3      142.63      138.22      3.67 o 
   2 -12   3       22.47       21.02      1.20 o 
   3 -12   3        0.88        0.10      1.18 o 
   4 -12   3      117.56      128.30      2.89 o 
   5 -12   3        1.39       -1.26      2.82 o 
   6 -12   3        0.38        0.94      1.58 o 
   7 -12   3       38.73       41.73      2.60 o 
  -4 -11   3       16.47       13.07      0.98 o 
  -3 -11   3       13.67       10.51      0.91 o 
  -2 -11   3       16.79       13.92      1.08 o 
  -1 -11   3       29.16       20.18      1.20 o 
   0 -11   3        8.06        6.64      0.96 o 
   1 -11   3       34.25       36.01      2.91 o 
   2 -11   3       41.99       33.09      1.40 o 
   3 -11   3       64.27       59.63      4.03 o 
   4 -11   3       53.03       49.94      3.85 o 
   5 -11   3       35.97       46.85      3.19 o 
   6 -11   3        6.64        5.47      0.94 o 
   7 -11   3       47.46       51.48      1.58 o 
   8 -11   3       33.33       31.92      1.45 o 
  -5 -10   3        3.89        5.51      0.87 o 
  -4 -10   3       10.11       11.91      1.29 o 
  -3 -10   3       65.79       68.45      5.47 o 
  -2 -10   3       63.13       66.80      5.35 o 
  -1 -10   3       23.33       20.15      1.11 o 
   0 -10   3       52.63       46.12      1.48 o 
   1 -10   3      738.35      708.28     20.39 o 
   2 -10   3        1.01       -0.06      1.45 o 
   3 -10   3       30.17       28.93      2.16 o 
   4 -10   3      177.18      174.56      7.30 o 
   5 -10   3      383.81      379.54     12.14 o 
   6 -10   3        3.15        5.55      0.97 o 
   7 -10   3        0.71       -1.17      1.30 o 
   8 -10   3       27.84       31.26      1.32 o 
   9 -10   3        0.56        1.96      0.65 o 
  -5  -9   3       26.45       25.64      1.08 o 
  -4  -9   3       10.33       11.99      1.38 o 
  -3  -9   3        0.98        3.30      2.07 o 
  -2  -9   3      100.43       88.76      2.63 o 
  -1  -9   3      264.30      224.61      7.39 o 
   0  -9   3        4.15        7.18      0.91 o 
   1  -9   3       78.09       76.98      3.45 o 
   2  -9   3        1.96        1.20      2.66 o 
   3  -9   3      295.33      306.65     12.59 o 
   4  -9   3        4.51        6.76      1.50 o 
   5  -9   3      131.22      148.28      3.93 o 
   6  -9   3       31.73       32.80      1.40 o 
   7  -9   3        1.76        1.05      1.54 o 
   8  -9   3        0.31       -1.28      1.30 o 
   9  -9   3        1.19        0.78      1.57 o 
  -6  -8   3       34.87       37.51      1.23 o 
  -5  -8   3       10.31        9.78      1.18 o 
  -4  -8   3        4.58        2.86      1.58 o 
  -3  -8   3       13.82       11.33      2.54 o 
  -2  -8   3      621.15      570.55     26.10 o 
  -1  -8   3      718.84      691.90     18.37 o 
   0  -8   3      318.27      256.02    158.55 o 
   1  -8   3        4.57        3.59      1.62 o 
   2  -8   3      570.85      610.63     28.07 o 
   3  -8   3        2.51        4.96      0.79 o 
   4  -8   3      224.00      220.10      4.04 o 
   5  -8   3      388.25      396.16     18.32 o 
   6  -8   3      206.87      213.73      9.67 o 
   7  -8   3       39.22       45.30      1.63 o 
   8  -8   3        9.11        8.97      1.03 o 
   9  -8   3       86.06       89.54      1.96 o 
  10  -8   3        0.23        1.37      0.80 o 
  -7  -7   3       16.82       14.64      0.91 o 
  -6  -7   3        1.09        1.09      1.02 o 
  -5  -7   3      435.06      408.35      6.07 o 
  -4  -7   3       25.21       26.96      1.50 o 
  -3  -7   3       82.39       91.53      3.66 o 
  -2  -7   3      297.12      322.95      4.87 o 
  -1  -7   3        2.90        6.91      0.84 o 
   0  -7   3     1425.82     1498.15     66.03 o 
   1  -7   3       32.04       29.33      0.99 o 
   2  -7   3       39.86       39.24      2.11 o 
   3  -7   3      222.75      240.20     14.17 o 
   4  -7   3        8.25       11.65      1.24 o 
   5  -7   3      845.57      817.02     18.93 o 
   6  -7   3       13.96        9.99      1.15 o 
   7  -7   3       30.18       31.86      1.46 o 
   8  -7   3       78.31       75.05      1.82 o 
   9  -7   3       37.99       37.44      1.39 o 
  10  -7   3        3.73        2.86      1.65 o 
  -7  -6   3       36.01       37.43      2.61 o 
  -6  -6   3       79.79       81.31      2.13 o 
  -5  -6   3       16.82       19.35      2.98 o 
  -4  -6   3      336.21      327.48      5.50 o 
  -3  -6   3       21.03       21.37      1.19 o 
  -2  -6   3       89.92      101.73      4.08 o 
  -1  -6   3        1.80        4.06      0.69 o 
   0  -6   3      658.57      733.62     29.31 o 
   1  -6   3       17.07        8.32      0.91 o 
   2  -6   3      372.88      341.46      3.94 o 
   3  -6   3      481.80      502.87      9.10 o 
   4  -6   3       57.59       70.32      3.07 o 
   5  -6   3        4.38        3.64      0.94 o 
   6  -6   3      905.42      891.49     30.62 o 
   7  -6   3       61.15       64.84      1.77 o 
   8  -6   3        0.98       -0.40      2.14 o 
   9  -6   3       40.47       39.32      1.67 o 
  10  -6   3       97.62      102.34      2.10 o 
  -8  -5   3       22.05       21.22      0.98 o 
  -7  -5   3       10.33       11.82      1.05 o 
  -6  -5   3        0.86       -0.99      1.40 o 
  -5  -5   3      255.56      285.99      5.28 o 
  -4  -5   3      568.02      571.41      6.91 o 
  -3  -5   3        7.19        4.22      0.89 o 
  -2  -5   3      649.65      668.34      8.15 o 
  -1  -5   3        1.43        6.23      0.66 o 
   0  -5   3      527.10      628.66     32.58 o 
   1  -5   3     4718.06     5435.92    247.82 o 
   2  -5   3      743.61      769.42     33.98 o 
   3  -5   3      200.57      204.48      3.08 o 
   4  -5   3       56.18       43.14      2.02 o 
   5  -5   3        2.73        3.41      0.76 o 
   6  -5   3       27.43       25.71      1.25 o 
   7  -5   3      447.58      432.75      6.18 o 
   8  -5   3        4.58        7.55      2.23 o 
   9  -5   3        7.69        7.86      1.21 o 
  10  -5   3        0.91        2.73      0.81 o 
  -8  -4   3        0.10        0.96      1.13 o 
  -7  -4   3       24.08       25.63      1.31 o 
  -6  -4   3        4.32        6.35      1.03 o 
  -5  -4   3       35.71       35.63     21.71 o 
  -4  -4   3       13.08       19.14      1.02 o 
  -3  -4   3      507.88      547.85      6.04 o 
  -2  -4   3       46.99       43.96      2.09 o 
  -1  -4   3      294.00      259.99     11.94 o 
   0  -4   3     2153.90     2388.66    131.41 o 
   1  -4   3        4.59        1.89      0.49 o 
   2  -4   3       44.66       35.32      0.86 o 
   3  -4   3     4500.77     4829.84    133.52 o 
   4  -4   3       97.78       80.08      1.74 o 
   5  -4   3       22.00       23.56      0.96 o 
   6  -4   3      231.96      248.06      4.38 o 
   7  -4   3     1426.27     1449.83     11.15 o 
   8  -4   3       71.88       82.43      1.94 o 
   9  -4   3        0.45        2.56      1.03 o 
  10  -4   3       47.62       45.23      1.73 o 
  -9  -3   3        2.66        4.45      0.71 o 
  -8  -3   3       10.92       12.11      1.31 o 
  -7  -3   3       35.02       40.70      1.64 o 
  -6  -3   3      102.73       99.72      2.16 o 
  -5  -3   3       43.41       34.80      1.37 o 
  -4  -3   3      146.58      153.41      3.24 o 
  -3  -3   3      677.29      660.27      5.85 o 
  -2  -3   3        2.72        9.89      0.64 o 
  -1  -3   3     7596.10     8192.46    322.39 o 
   0  -3   3     2369.38     2654.75    127.08 o 
   1  -3   3      696.64      892.65     24.62 o 
   2  -3   3      139.96      177.74      2.33 o 
   3  -3   3     1203.36     1426.19      7.89 o 
   4  -3   3      128.11       96.00      1.90 o 
   5  -3   3       28.04       25.60      1.01 o 
   6  -3   3      223.65      252.61     10.97 o 
   7  -3   3       49.52       42.82      1.57 o 
   8  -3   3       55.11       54.29      1.66 o 
   9  -3   3       21.43       24.45      1.28 o 
  10  -3   3        8.96       10.36      0.85 o 
  -9  -2   3        0.04        0.42      0.94 o 
  -8  -2   3       27.64       34.18      1.43 o 
  -7  -2   3      127.88      136.25      5.03 o 
  -6  -2   3      250.53      230.57      4.42 o 
  -5  -2   3        0.59       -1.41      1.41 o 
  -4  -2   3      522.78      547.59     19.18 o 
  -3  -2   3      104.45       97.78      1.91 o 
  -2  -2   3       28.04       23.05      0.75 o 
  -1  -2   3      862.06      951.50     33.21 o 
   0  -2   3     1421.92     1575.34     56.32 o 
   1  -2   3    23898.37    26219.95    123.12 o 
   2  -2   3      653.47      613.89     25.85 o 
   3  -2   3       53.31       68.47      3.35 o 
   4  -2   3      791.32      752.14     35.29 o 
   5  -2   3     1360.67     1329.62     37.68 o 
   6  -2   3      132.22      128.93      5.29 o 
   7  -2   3       94.52       91.26      2.60 o 
   8  -2   3      335.33      331.88     16.16 o 
   9  -2   3       73.79       79.80      1.85 o 
  10  -2   3        4.07        6.53      0.79 o 
 -10  -1   3        0.29        0.68      0.71 o 
  -9  -1   3       54.81       40.56      2.39 o 
  -8  -1   3       84.13       82.78      3.49 o 
  -7  -1   3      318.34      324.40     13.96 o 
  -6  -1   3     1190.74     1185.67     47.58 o 
  -5  -1   3       68.23       60.19      1.37 o 
  -4  -1   3       32.97       67.01      4.97 o 
  -3  -1   3     4902.13     4792.34    224.93 o 
  -2  -1   3      198.06      215.20      9.77 o 
  -1  -1   3      196.34      232.53      2.74 o 
   0  -1   3      614.79      655.49     18.08 o 
   1  -1   3    33039.88    32367.55   2590.93 o 
   2  -1   3      607.38      591.02     17.61 o 
   3  -1   3     1174.10     1108.30     59.28 o 
   4  -1   3      767.24      771.86     46.59 o 
   5  -1   3      288.74      292.82     17.07 o 
   6  -1   3      204.33      184.63      3.78 o 
   7  -1   3      152.97      152.64      3.27 o 
   8  -1   3        0.23        2.24      0.91 o 
   9  -1   3       18.54       19.50      1.13 o 
  10  -1   3       14.01       14.04      1.57 o 
 -10   0   3       12.54        9.06      0.86 o 
  -9   0   3      144.63      122.44      3.32 o 
  -8   0   3        1.23       -1.67      1.67 o 
  -7   0   3        0.91        0.46      1.54 o 
  -6   0   3        3.57        1.55      1.58 o 
  -5   0   3      320.05      369.51     20.68 o 
  -4   0   3       35.97       48.92      3.45 o 
  -3   0   3       97.20      121.40     10.76 o 
  -2   0   3      962.53      809.04     74.75 o 
  -1   0   3      343.82      381.75      6.09 o 
   0   0   3       25.44       21.19      0.54 o 
   1   0   3       91.03      108.70      3.72 o 
   2   0   3     6388.51     6079.36    440.24 o 
   3   0   3       71.09       54.30      2.23 o 
   4   0   3        5.22        2.88      0.64 o 
   5   0   3     1638.50     1576.42     57.67 o 
   6   0   3      851.61      811.01      8.89 o 
   7   0   3       12.79       17.41      1.21 o 
   8   0   3       27.25       24.02      1.28 o 
   9   0   3        4.74        4.38      0.85 o 
  10   0   3        0.15        0.73      0.78 o 
 -10   1   3       75.43       81.82      1.73 o 
  -9   1   3      106.21      104.18      3.00 o 
  -8   1   3        4.24        0.86      2.28 o 
  -7   1   3       73.11       92.41      2.70 o 
  -6   1   3      660.78      608.34     39.91 o 
  -5   1   3     1081.73     1105.66     62.75 o 
  -4   1   3      366.73      360.31     33.31 o 
  -3   1   3     1522.22     1345.42    123.46 o 
  -2   1   3    10298.32     9720.87    574.59 o 
  -1   1   3    25713.39    28067.40    556.36 o 
   0   1   3      564.49      524.95      8.82 o 
   1   1   3     1868.87     1818.39     35.63 o 
   2   1   3      162.78      152.03      2.27 o 
   3   1   3     2022.86     1832.30     99.97 o 
   4   1   3      215.11      269.16     18.94 o 
   5   1   3       11.50        9.70      1.00 o 
   6   1   3      472.81      432.30     17.47 o 
   7   1   3       96.12       96.39      2.12 o 
   8   1   3       23.01       19.90      1.18 o 
   9   1   3        0.14        0.32      1.04 o 
 -10   2   3        2.15        0.84      0.96 o 
  -9   2   3        2.13        0.49      1.38 o 
  -8   2   3        1.13        1.38      2.11 o 
  -7   2   3       15.85       15.17      1.16 o 
  -6   2   3      315.94      309.76     13.69 o 
  -5   2   3      267.43      263.44     14.70 o 
  -4   2   3        8.00       10.98      2.37 o 
  -3   2   3      192.12      186.44     17.29 o 
  -2   2   3     5058.12     4704.80    207.48 o 
  -1   2   3    23480.51    24848.38    259.02 o 
   0   2   3       15.66       20.37      0.59 o 
   1   2   3     3175.80     3023.42     65.77 o 
   2   2   3      476.01      426.37     13.07 o 
   3   2   3       99.15       83.75      3.49 o 
   4   2   3       89.08       71.83      2.32 o 
   5   2   3       51.15       42.44      1.64 o 
   6   2   3      900.76      876.80     29.69 o 
   7   2   3      310.20      282.83      6.81 o 
   8   2   3       18.44       19.08      1.23 o 
   9   2   3        1.49        0.35      0.96 o 
 -10   3   3        0.50        1.67      0.87 o 
  -9   3   3      117.69      132.00      3.42 o 
  -8   3   3      665.04      696.49     50.16 o 
  -7   3   3      282.18      256.32     23.58 o 
  -6   3   3       56.25       62.14      2.49 o 
  -5   3   3        6.24        8.98      1.60 o 
  -4   3   3     1359.41     1139.49    119.83 o 
  -3   3   3     2293.13     2382.95    155.30 o 
  -2   3   3      110.51      124.65      2.22 o 
  -1   3   3       54.53       63.66      1.21 o 
   0   3   3     7438.45     7097.91     62.68 o 
   1   3   3     1805.16     1724.79     39.49 o 
   2   3   3       32.47       40.58      2.75 o 
   3   3   3      184.71      197.39      8.94 o 
   4   3   3        2.81        4.24      0.85 o 
   5   3   3        0.63        2.73      1.72 o 
   6   3   3       35.66       43.43      3.75 o 
   7   3   3      368.59      359.11      5.62 o 
   8   3   3       31.06       26.65      1.23 o 
   9   3   3        1.07        1.38      0.57 o 
 -10   4   3        0.37        0.25      1.17 o 
  -9   4   3       99.83       95.76      2.07 o 
  -8   4   3       37.49       32.46      1.50 o 
  -7   4   3      217.82      233.71      4.55 o 
  -6   4   3      108.92      109.85      5.81 o 
  -5   4   3        5.46        6.05      0.71 o 
  -4   4   3      187.56      159.57     14.35 o 
  -3   4   3     3498.38     3583.13    187.55 o 
  -2   4   3       97.41      105.75      1.90 o 
  -1   4   3      284.75      238.36      5.97 o 
   0   4   3     7729.07     7746.62    177.89 o 
   1   4   3      669.66      593.80      5.39 o 
   2   4   3      330.11      348.35      6.74 o 
   3   4   3      460.58      463.78     16.06 o 
   4   4   3      182.95      169.01      9.23 o 
   5   4   3        5.33       11.95      1.25 o 
   6   4   3       10.08        8.43      1.38 o 
   7   4   3      198.79      185.12      7.11 o 
   8   4   3        0.58        1.21      0.87 o 
 -10   5   3       52.21       46.86      1.38 o 
  -9   5   3        0.03        1.86      1.01 o 
  -8   5   3        4.74       10.20      1.16 o 
  -7   5   3      986.19      991.75     57.01 o 
  -6   5   3       25.49       25.73      1.13 o 
  -5   5   3        6.47        7.94      0.76 o 
  -4   5   3      427.21      345.68     27.28 o 
  -3   5   3     1789.62     1794.07     87.21 o 
  -2   5   3     1155.30     1069.71     16.55 o 
  -1   5   3      304.68      340.98      3.66 o 
   0   5   3        2.94        2.13      0.56 o 
   1   5   3      165.03      138.39      3.32 o 
   2   5   3      475.07      462.86      6.48 o 
   3   5   3      310.68      332.56      5.19 o 
   4   5   3      290.39      294.58      5.92 o 
   5   5   3       92.98       93.47      4.99 o 
   6   5   3       12.93       10.58      1.86 o 
   7   5   3        3.39        1.13      1.24 o 
   8   5   3        0.65        2.31      0.64 o 
 -10   6   3       23.79       20.60      1.09 o 
  -9   6   3        5.02        3.66      1.11 o 
  -8   6   3       61.54       62.01      1.81 o 
  -7   6   3       34.83       32.72      3.35 o 
  -6   6   3      131.12      133.24      9.93 o 
  -5   6   3      127.59      114.02      9.72 o 
  -4   6   3        9.62       10.89      1.83 o 
  -3   6   3      495.33      434.08     17.19 o 
  -2   6   3      410.83      340.32      8.21 o 
  -1   6   3       75.73       58.73      3.30 o 
   0   6   3        2.33        3.47      0.99 o 
   1   6   3        0.85        1.42      0.74 o 
   2   6   3        1.41        0.00      1.50 o 
   3   6   3       56.97       56.54      1.59 o 
   4   6   3      267.68      267.06      6.23 o 
   5   6   3       37.78       38.77      1.56 o 
   6   6   3        2.61        2.02      1.03 o 
   7   6   3       22.85       31.41      1.31 o 
 -10   7   3       37.31       46.27      1.76 o 
  -9   7   3      232.59      236.56     11.20 o 
  -8   7   3       35.65       31.26      1.81 o 
  -7   7   3        2.75        2.25      1.20 o 
  -6   7   3      664.34      624.21     64.27 o 
  -5   7   3     1106.12     1159.57     66.57 o 
  -4   7   3      102.52      141.95      7.56 o 
  -3   7   3        3.97        5.29      2.96 o 
  -2   7   3      360.78      315.41     11.64 o 
  -1   7   3      383.40      372.28      4.63 o 
   0   7   3      354.02      384.59     11.97 o 
   1   7   3      492.90      492.80     10.13 o 
   2   7   3      562.26      579.43     23.59 o 
   3   7   3      130.80      132.32      2.71 o 
   4   7   3       36.28       46.28      1.66 o 
   5   7   3      143.17      150.95      3.20 o 
   6   7   3        0.29        1.67      1.51 o 
   7   7   3        0.33        0.51      0.60 o 
 -10   8   3        2.42        2.80      0.75 o 
  -9   8   3        0.09        1.03      1.28 o 
  -8   8   3      135.93      134.19      8.80 o 
  -7   8   3      181.28      182.49     12.53 o 
  -6   8   3       21.63       21.52      1.23 o 
  -5   8   3       15.36       15.24      2.07 o 
  -4   8   3      149.58      140.92     14.48 o 
  -3   8   3      361.34      322.23     11.73 o 
  -2   8   3      336.77      316.44      5.94 o 
  -1   8   3        8.81       11.48      0.87 o 
   0   8   3        7.79        6.72      0.84 o 
   1   8   3        1.35        1.87      0.93 o 
   2   8   3        3.14        4.61      1.06 o 
   3   8   3       38.34       30.94      4.20 o 
   4   8   3       36.39       35.41      1.40 o 
   5   8   3        3.75        4.59      0.86 o 
   6   8   3       23.07       20.10      1.11 o 
  -9   9   3        0.96        4.09      0.92 o 
  -8   9   3       56.24       61.06      1.74 o 
  -7   9   3       47.45       50.04      1.65 o 
  -6   9   3        0.98        0.98      1.38 o 
  -5   9   3      130.51      111.69      2.95 o 
  -4   9   3       88.86       77.21      4.85 o 
  -3   9   3      207.52      211.27      8.20 o 
  -2   9   3      235.23      211.96      4.14 o 
  -1   9   3        2.84        4.02      1.39 o 
   0   9   3        3.38        3.80      0.88 o 
   1   9   3      147.56      134.09      6.69 o 
   2   9   3       89.43       88.07      6.82 o 
   3   9   3        5.64        5.37      1.03 o 
   4   9   3       16.27       18.90      1.17 o 
   5   9   3       74.78       74.25      4.73 o 
  -9  10   3        4.81        4.65      0.79 o 
  -8  10   3       83.58       82.80      1.92 o 
  -7  10   3        4.63        4.50      0.91 o 
  -6  10   3       51.22       44.55      3.12 o 
  -5  10   3        5.22        4.10      2.11 o 
  -4  10   3       23.34       21.64      1.34 o 
  -3  10   3       11.92       11.43      1.21 o 
  -2  10   3      543.63      530.51     22.96 o 
  -1  10   3       50.02       60.27      1.70 o 
   0  10   3        3.64        2.48      1.97 o 
   1  10   3       38.78       27.81      1.83 o 
   2  10   3      119.30      111.45      7.03 o 
   3  10   3      112.80      113.86      4.64 o 
   4  10   3       41.29       35.77      1.13 o 
  -8  11   3        3.15        2.70      2.73 o 
  -7  11   3       16.77       17.41      1.21 o 
  -6  11   3        0.77       -0.97      1.48 o 
  -5  11   3       45.77       45.63      1.53 o 
  -4  11   3       50.71       50.54      2.35 o 
  -3  11   3        8.48        7.29      1.02 o 
  -2  11   3       36.86       32.07      1.71 o 
  -1  11   3      113.57      105.59      5.41 o 
   0  11   3      103.21      109.09      4.27 o 
   1  11   3        1.89        3.97      0.96 o 
   2  11   3        0.55        1.29      1.36 o 
   3  11   3        9.63       11.01      1.17 o 
  -8  12   3       13.45       13.45      0.89 o 
  -7  12   3        0.18        0.26      1.11 o 
  -6  12   3        0.04       -1.07      1.24 o 
  -5  12   3       10.90       13.83      3.24 o 
  -4  12   3        0.57       -1.23      1.23 o 
  -3  12   3       77.58       85.03      5.34 o 
  -2  12   3       25.56       26.03      1.92 o 
  -1  12   3       61.79       55.92      1.53 o 
   0  12   3        2.65        2.26      0.87 o 
   1  12   3        1.30        2.89      0.84 o 
   2  12   3        4.09        2.10      0.82 o 
  -6  13   3        8.41        6.06      0.85 o 
  -5  13   3       17.43       15.34      0.98 o 
  -4  13   3        6.64        7.90      1.86 o 
  -3  13   3       65.58       63.77      1.90 o 
  -2  13   3        3.98        5.63      0.87 o 
  -1  13   3       11.23       14.10      0.98 o 
   0  13   3      104.85      117.48      7.31 o 
   0 -13   4       16.23       16.32      0.86 o 
   1 -13   4      120.24      123.30      6.53 o 
   2 -13   4        9.14       11.33      0.87 o 
   3 -13   4       10.50        6.52      0.86 o 
   4 -13   4       24.27       23.25      1.36 o 
   5 -13   4       98.95       91.97      3.79 o 
   6 -13   4       18.65       18.42      1.65 o 
  -2 -12   4        9.92       14.73      0.86 o 
  -1 -12   4       74.25       84.47      3.23 o 
   0 -12   4        0.56        0.63      1.21 o 
   1 -12   4       31.20       29.68      1.27 o 
   2 -12   4       12.11        8.62      0.96 o 
   3 -12   4        1.23        0.87      1.08 o 
   4 -12   4        0.00        0.96      0.92 o 
   5 -12   4        6.89        4.32      1.15 o 
   6 -12   4       14.46       10.12      0.92 o 
   7 -12   4        7.96        7.63      1.24 o 
  -3 -11   4       13.76       15.09      0.95 o 
  -2 -11   4      126.84      133.05      6.23 o 
  -1 -11   4      135.78      127.26      6.56 o 
   0 -11   4      138.17      136.04      2.89 o 
   1 -11   4      228.90      193.68      3.99 o 
   2 -11   4      263.66      251.60      5.62 o 
   3 -11   4      205.00      198.03     12.46 o 
   4 -11   4       13.22       15.03      1.18 o 
   5 -11   4      151.50      145.40      3.79 o 
   6 -11   4      106.45      115.59      4.76 o 
   7 -11   4      137.93      134.01      2.70 o 
   8 -11   4       20.99       23.01      1.43 o 
  -4 -10   4        1.82        4.62      1.45 o 
  -3 -10   4        2.19       -0.79      1.49 o 
  -2 -10   4        0.23        0.75      2.30 o 
  -1 -10   4       59.19       62.02      4.34 o 
   0 -10   4        5.47        8.65      1.08 o 
   1 -10   4      238.02      245.67      4.63 o 
   2 -10   4      382.75      369.19     24.75 o 
   3 -10   4      138.94      137.66      2.87 o 
   4 -10   4       43.62       47.42      2.74 o 
   5 -10   4       48.12       51.65      2.39 o 
   6 -10   4       18.22       22.02      1.23 o 
   7 -10   4       86.16       81.49      2.37 o 
   8 -10   4        0.46       -0.22      1.19 o 
   9 -10   4        8.28        8.83      0.74 o 
  -5  -9   4       36.13       41.07      1.22 o 
  -4  -9   4       49.16       55.10      2.18 o 
  -3  -9   4       89.68       86.44      3.45 o 
  -2  -9   4       67.36       65.95      3.98 o 
  -1  -9   4      136.13      131.50      7.19 o 
   0  -9   4      150.35      155.66      3.32 o 
   1  -9   4      137.12      136.48      3.98 o 
   2  -9   4      511.51      508.86      6.28 o 
   3  -9   4      345.24      326.44     20.00 o 
   4  -9   4      625.43      629.55      7.32 o 
   5  -9   4      254.01      246.48      5.56 o 
   6  -9   4       21.24       29.43      1.40 o 
   7  -9   4       51.86       56.59      3.36 o 
   8  -9   4       74.42       76.81      3.19 o 
   9  -9   4       11.54       14.73      0.95 o 
  -6  -8   4       15.87       16.85      0.96 o 
  -5  -8   4        2.37        2.51      1.01 o 
  -4  -8   4      634.53      612.48      7.43 o 
  -3  -8   4      110.69      115.47      4.99 o 
  -2  -8   4      228.88      231.69     11.28 o 
  -1  -8   4      404.08      386.20     20.78 o 
   0  -8   4      233.28      225.67     16.02 o 
   1  -8   4        0.92        1.35      0.84 o 
   2  -8   4      283.44      290.44     12.40 o 
   3  -8   4        0.43       -0.78      1.21 o 
   4  -8   4      100.16      111.33      3.51 o 
   5  -8   4      135.45      147.22      3.17 o 
   6  -8   4        1.17       -0.39      2.39 o 
   7  -8   4        5.98        5.93      1.06 o 
   8  -8   4       16.16       15.50      1.06 o 
   9  -8   4        0.01        0.56      0.93 o 
  -7  -7   4        2.70        7.54      0.84 o 
  -6  -7   4       10.94        8.11      0.90 o 
  -5  -7   4       86.75       80.01      1.93 o 
  -4  -7   4       56.68       58.18      2.02 o 
  -3  -7   4     1127.81     1150.99     40.89 o 
  -2  -7   4      348.96      328.75     13.83 o 
  -1  -7   4        9.81       13.69      1.03 o 
   0  -7   4      484.30      459.53     15.69 o 
   1  -7   4      160.10      156.43      6.36 o 
   2  -7   4        6.70       12.38      1.62 o 
   3  -7   4       32.07       42.02      2.68 o 
   4  -7   4      350.48      371.54     15.40 o 
   5  -7   4      774.37      805.74     17.32 o 
   6  -7   4      321.50      336.01      5.39 o 
   7  -7   4        1.77        1.09      1.15 o 
   8  -7   4       15.42       13.59      1.06 o 
   9  -7   4       52.26       49.33      1.43 o 
  10  -7   4        0.28        0.40      0.91 o 
  -7  -6   4       17.96       19.02      1.03 o 
  -6  -6   4       85.96       89.58      1.87 o 
  -5  -6   4       74.09       75.47      1.98 o 
  -4  -6   4      242.72      233.62      7.75 o 
  -3  -6   4      303.82      290.88      7.64 o 
  -2  -6   4       47.61       51.41      1.34 o 
  -1  -6   4       83.22       78.81      4.80 o 
   0  -6   4       84.69       87.23      5.39 o 
   1  -6   4        0.15        1.22      1.11 o 
   2  -6   4        3.54        5.21      0.71 o 
   3  -6   4      353.88      394.57      8.06 o 
   4  -6   4      202.86      218.00      7.07 o 
   5  -6   4       87.25       89.68      2.70 o 
   6  -6   4       71.21       73.40      1.87 o 
   7  -6   4        2.34        5.62      1.03 o 
   8  -6   4        0.09       -1.04      1.34 o 
   9  -6   4       23.04       20.40      1.16 o 
  10  -6   4        2.26        3.78      0.65 o 
  -8  -5   4        3.03        4.33      0.99 o 
  -7  -5   4       55.93       53.04      1.64 o 
  -6  -5   4       52.02       61.86      1.78 o 
  -5  -5   4       13.39       19.03      1.32 o 
  -4  -5   4        3.23        5.38      1.36 o 
  -3  -5   4      420.91      478.56     16.97 o 
  -2  -5   4      600.40      596.96     18.95 o 
  -1  -5   4     2638.39     2847.30    169.35 o 
   0  -5   4       25.19       28.03      1.85 o 
   1  -5   4      999.86     1152.04     36.75 o 
   2  -5   4     2748.52     3206.44     98.75 o 
   3  -5   4      204.94      204.48      3.22 o 
   4  -5   4      363.76      392.88      4.79 o 
   5  -5   4        0.54       -0.04      1.23 o 
   6  -5   4       54.67       61.11      1.99 o 
   7  -5   4        4.62        4.83      0.99 o 
   8  -5   4       15.81       15.62      1.16 o 
   9  -5   4       84.32       79.12      1.80 o 
  10  -5   4       20.78       14.21      0.89 o 
  -8  -4   4        2.22        3.56      0.87 o 
  -7  -4   4       27.66       31.33      1.30 o 
  -6  -4   4      124.99      129.17      9.84 o 
  -5  -4   4       29.28       31.67      1.44 o 
  -4  -4   4       75.15       74.02      1.71 o 
  -3  -4   4        0.65        1.95      1.62 o 
  -2  -4   4     1220.08     1331.90     53.91 o 
  -1  -4   4      537.45      657.77     19.73 o 
   0  -4   4       16.90       20.36      1.65 o 
   1  -4   4       46.91       36.90      0.92 o 
   2  -4   4     2379.43     2824.30     77.08 o 
   3  -4   4        0.03        2.68      1.32 o 
   4  -4   4        6.40        5.82      2.11 o 
   5  -4   4       12.82       15.29      1.01 o 
   6  -4   4       51.53       49.34      3.31 o 
   7  -4   4       60.08       63.64      1.77 o 
   8  -4   4        3.13        2.30      1.32 o 
   9  -4   4        1.31       -1.31      1.65 o 
  10  -4   4        0.02       -0.09      0.79 o 
  -9  -3   4        2.10        4.83      1.20 o 
  -8  -3   4       23.71       30.38      2.07 o 
  -7  -3   4       42.52       50.29      2.30 o 
  -6  -3   4      706.55      701.95     28.99 o 
  -5  -3   4       78.49       89.68      2.44 o 
  -4  -3   4      735.02      718.12     11.76 o 
  -3  -3   4      343.95      341.70      4.42 o 
  -2  -3   4        2.87        4.04      0.64 o 
  -1  -3   4      324.23      432.15     11.64 o 
   0  -3   4        9.28       14.51      0.59 o 
   1  -3   4      192.78      220.34      3.98 o 
   2  -3   4     1028.70     1144.60     16.07 o 
   3  -3   4     2057.46     2215.14     65.05 o 
   4  -3   4     1017.51     1057.65     47.22 o 
   5  -3   4        7.91        6.38      0.85 o 
   6  -3   4      159.84      156.28      3.53 o 
   7  -3   4      167.61      173.83      3.43 o 
   8  -3   4        5.05        5.43      1.10 o 
   9  -3   4       59.81       58.71      1.95 o 
  10  -3   4       18.28       19.72      0.94 o 
  -9  -2   4       21.84       24.35      1.31 o 
  -8  -2   4       59.47       64.34      1.65 o 
  -7  -2   4       67.93       71.58      4.24 o 
  -6  -2   4      295.88      281.00     16.20 o 
  -5  -2   4      961.92      945.45     44.27 o 
  -4  -2   4      746.59      800.06     36.30 o 
  -3  -2   4      156.61      166.82      7.48 o 
  -2  -2   4       85.32       85.46      1.73 o 
  -1  -2   4        4.65        8.81      0.59 o 
   0  -2   4       11.97       14.21      0.82 o 
   1  -2   4        6.48        5.38      0.75 o 
   2  -2   4      370.93      432.12     43.58 o 
   3  -2   4      912.13      892.54     63.41 o 
   4  -2   4      729.18      787.83     31.54 o 
   5  -2   4      122.68      129.89      5.92 o 
   6  -2   4       42.42       39.77      1.36 o 
   7  -2   4      262.75      260.60      4.84 o 
   8  -2   4       23.79       30.19      1.35 o 
   9  -2   4       60.21       63.55      1.64 o 
  10  -2   4        1.19        0.52      0.91 o 
  -9  -1   4       14.33       17.08      1.04 o 
  -8  -1   4        7.19        9.90      1.62 o 
  -7  -1   4        1.28        1.05      1.15 o 
  -6  -1   4       58.59       66.03      2.77 o 
  -5  -1   4       84.89       83.47      6.93 o 
  -4  -1   4       58.55       63.61      1.37 o 
  -3  -1   4      106.08      110.82      4.35 o 
  -2  -1   4      362.61      329.89     29.27 o 
  -1  -1   4      115.24      114.71      2.33 o 
   0  -1   4     1571.48     1835.12     36.16 o 
   1  -1   4      907.26      957.15     47.93 o 
   2  -1   4       15.23       18.73      1.43 o 
   3  -1   4      525.28      503.63     41.16 o 
   4  -1   4        0.45       -1.13      1.13 o 
   5  -1   4        0.36        0.32      1.12 o 
   6  -1   4      495.23      487.40     16.07 o 
   7  -1   4      212.31      221.66      4.45 o 
   8  -1   4        0.28        1.37      1.05 o 
   9  -1   4        9.42       14.57      1.00 o 
  10  -1   4        0.09       -0.76      0.87 o 
 -10   0   4       38.97       44.90      1.20 o 
  -9   0   4        0.60        1.31      0.99 o 
  -8   0   4       32.32       33.22      3.26 o 
  -7   0   4       57.32       59.54      3.19 o 
  -6   0   4       47.50       48.98      4.15 o 
  -5   0   4       23.01       26.48      2.18 o 
  -4   0   4        3.24        0.22      0.93 o 
  -3   0   4      990.07      924.90    101.80 o 
  -2   0   4       51.16       57.59      6.73 o 
  -1   0   4      274.54      278.48      6.79 o 
   0   0   4      375.45      330.46      9.86 o 
   1   0   4      494.53      508.16     31.80 o 
   2   0   4      542.88      542.46     35.92 o 
   3   0   4      417.33      414.25     30.92 o 
   4   0   4       41.64       36.06      1.83 o 
   5   0   4      270.98      260.48     14.97 o 
   6   0   4      299.69      288.86      8.07 o 
   7   0   4       25.24       25.37      3.33 o 
   8   0   4       18.52       14.69      1.13 o 
   9   0   4       25.68       29.69      1.48 o 
 -10   1   4        0.15        2.33      0.92 o 
  -9   1   4       37.89       42.54      1.50 o 
  -8   1   4        5.54       10.42      1.08 o 
  -7   1   4       24.85       30.64      1.43 o 
  -6   1   4      242.83      253.16     19.63 o 
  -5   1   4        5.79        3.34      0.78 o 
  -4   1   4      491.23      458.94     50.91 o 
  -3   1   4      520.67      534.24     70.25 o 
  -2   1   4        1.13        1.06      0.59 o 
  -1   1   4     1179.40     1159.41     13.92 o 
   0   1   4     1548.81     1536.66     52.88 o 
   1   1   4      297.68      306.25      8.27 o 
   2   1   4        1.46        2.15      1.27 o 
   3   1   4       54.21       78.16      6.99 o 
   4   1   4      169.32      173.92      3.29 o 
   5   1   4        3.63        6.06      2.04 o 
   6   1   4       90.19       93.55      2.01 o 
   7   1   4      150.06      153.48      3.38 o 
   8   1   4       13.51       16.84      1.60 o 
   9   1   4        2.96        3.70      0.69 o 
 -10   2   4       27.66       26.24      1.48 o 
  -9   2   4       14.66       13.63      2.91 o 
  -8   2   4        0.21        3.80      1.01 o 
  -7   2   4      174.46      193.58      9.03 o 
  -6   2   4        2.79        3.52      0.84 o 
  -5   2   4       82.62       86.84      8.76 o 
  -4   2   4     1813.09     1811.30    185.46 o 
  -3   2   4      176.32      151.52     15.75 o 
  -2   2   4     1071.04     1137.09     44.76 o 
  -1   2   4       53.73       44.83      2.34 o 
   0   2   4      587.13      535.09     18.37 o 
   1   2   4       99.77       75.70      1.43 o 
   2   2   4      740.40      714.24     22.16 o 
   3   2   4       37.51       47.21      2.41 o 
   4   2   4       36.16       41.30      3.62 o 
   5   2   4       98.47       93.31      2.00 o 
   6   2   4       22.07       18.72      1.38 o 
   7   2   4       40.17       46.39      1.65 o 
   8   2   4        0.11        0.61      1.23 o 
   9   2   4        0.07        0.24      0.86 o 
 -10   3   4        3.97        3.68      0.81 o 
  -9   3   4        8.52        6.18      1.90 o 
  -8   3   4       74.71       83.94      4.15 o 
  -7   3   4      146.23      152.82     12.12 o 
  -6   3   4       29.92       33.39      4.67 o 
  -5   3   4       67.37       75.41      8.54 o 
  -4   3   4      862.53      768.83     83.22 o 
  -3   3   4      849.00      894.50     62.33 o 
  -2   3   4      292.34      280.11     16.92 o 
  -1   3   4      590.36      553.26     12.31 o 
   0   3   4       23.97       26.37      0.85 o 
   1   3   4       14.04       18.64      1.03 o 
   2   3   4        1.63        3.73      0.59 o 
   3   3   4      434.09      401.33     24.79 o 
   4   3   4      932.96      895.27     41.43 o 
   5   3   4      984.86      919.94     37.87 o 
   6   3   4      173.97      175.10      9.66 o 
   7   3   4       61.10       66.55      1.75 o 
   8   3   4       56.40       52.40      1.50 o 
 -10   4   4       12.71       17.43      1.43 o 
  -9   4   4       82.47       83.73      5.44 o 
  -8   4   4       32.59       35.45      1.56 o 
  -7   4   4      185.49      198.18      3.76 o 
  -6   4   4      138.65      122.75     11.37 o 
  -5   4   4       24.20       24.30      4.53 o 
  -4   4   4        3.66        1.08      1.46 o 
  -3   4   4      154.28      166.57      9.41 o 
  -2   4   4       92.48      125.74      7.66 o 
  -1   4   4     2248.38     2149.04     10.61 o 
   0   4   4      655.76      657.28     14.13 o 
   1   4   4      350.36      369.35     16.99 o 
   2   4   4     1072.93     1076.48     31.32 o 
   3   4   4      129.61      125.43      7.60 o 
   4   4   4      191.17      173.94      7.46 o 
   5   4   4      322.45      306.93      5.64 o 
   6   4   4        1.00       -1.92      2.30 o 
   7   4   4        0.13       -0.52      1.43 o 
   8   4   4       70.91       66.07      1.46 o 
 -10   5   4        2.85        0.52      1.16 o 
  -9   5   4       30.15       22.92      2.35 o 
  -8   5   4      198.26      214.63      9.75 o 
  -7   5   4       22.26       29.84      5.07 o 
  -6   5   4        0.22        0.43      1.23 o 
  -5   5   4       73.35       85.58     26.16 o 
  -4   5   4      284.08      271.07     22.48 o 
  -3   5   4      318.25      292.90     23.28 o 
  -2   5   4     2699.41     2699.48     78.09 o 
  -1   5   4       69.40       70.88      2.90 o 
   0   5   4      703.83      721.83     23.91 o 
   1   5   4     1213.88     1223.63     52.48 o 
   2   5   4      155.02      149.99      4.05 o 
   3   5   4      111.77      120.68      3.65 o 
   4   5   4      292.29      276.44      9.88 o 
   5   5   4       46.02       50.26      3.35 o 
   6   5   4       58.32       58.94      1.92 o 
   7   5   4        8.51        4.63      0.90 o 
 -10   6   4       26.60       27.04      1.08 o 
  -9   6   4       30.88       32.46      1.48 o 
  -8   6   4       51.73       54.61      4.79 o 
  -7   6   4       52.87       56.74      3.14 o 
  -6   6   4        3.09        2.07      1.11 o 
  -5   6   4      109.70      100.34     13.54 o 
  -4   6   4        0.61        6.78      2.33 o 
  -3   6   4        0.13        0.98      0.63 o 
  -2   6   4      110.41       99.34      6.34 o 
  -1   6   4       11.58       19.25      0.85 o 
   0   6   4       14.13       10.77      0.79 o 
   1   6   4      564.97      538.68     12.16 o 
   2   6   4       13.88       14.75      1.01 o 
   3   6   4       73.91       78.18      4.73 o 
   4   6   4      282.92      292.80      7.91 o 
   5   6   4       21.94       23.59      1.35 o 
   6   6   4        4.04        5.63      0.91 o 
   7   6   4        4.76        7.69      0.79 o 
 -10   7   4        1.92        0.57      1.03 o 
  -9   7   4       27.58       26.45      1.31 o 
  -8   7   4      104.82      115.85      5.11 o 
  -7   7   4      141.57      135.78      9.45 o 
  -6   7   4      504.67      480.21     46.78 o 
  -5   7   4      160.64      168.93     12.79 o 
  -4   7   4        6.09        4.73      1.08 o 
  -3   7   4        1.00        1.22      0.88 o 
  -2   7   4      204.27      199.10      3.52 o 
  -1   7   4      166.19      177.71     12.35 o 
   0   7   4       71.23       66.76      2.79 o 
   1   7   4      535.73      547.97      6.32 o 
   2   7   4     1086.52     1089.07     37.49 o 
   3   7   4      651.38      672.48     36.37 o 
   4   7   4       40.96       47.64      1.63 o 
   5   7   4        1.17        2.86      1.39 o 
   6   7   4       32.16       33.83      2.82 o 
 -10   8   4        2.16        0.91      1.01 o 
  -9   8   4        1.41        0.61      1.38 o 
  -8   8   4      223.49      226.27      4.50 o 
  -7   8   4        2.67        2.21      0.94 o 
  -6   8   4       35.76       35.70      3.68 o 
  -5   8   4      284.04      266.75     20.59 o 
  -4   8   4      130.18      129.04      9.34 o 
  -3   8   4      149.41      138.67      6.04 o 
  -2   8   4       81.52       76.79      1.65 o 
  -1   8   4      113.21      116.85      2.50 o 
   0   8   4        6.01        6.64      0.91 o 
   1   8   4        4.36        7.82      1.17 o 
   2   8   4       58.70       51.30      1.80 o 
   3   8   4        0.41       -1.12      2.30 o 
   4   8   4       63.69       68.90      1.75 o 
   5   8   4       17.61       17.06      2.19 o 
   6   8   4       27.16       29.01      2.04 o 
  -9   9   4        8.17       12.30      1.17 o 
  -8   9   4       66.44       63.15      3.30 o 
  -7   9   4        0.92       -0.33      1.04 o 
  -6   9   4        6.05        6.46      1.03 o 
  -5   9   4      184.79      170.87     11.22 o 
  -4   9   4      430.13      440.60     32.07 o 
  -3   9   4       12.54       17.19      1.85 o 
  -2   9   4       52.26       49.86      1.93 o 
  -1   9   4      188.83      192.97      7.06 o 
   0   9   4      438.09      466.12     10.39 o 
   1   9   4       26.40       28.65      1.69 o 
   2   9   4       57.84       55.35      1.78 o 
   3   9   4      380.64      389.19     14.94 o 
   4   9   4       96.90      101.24      2.18 o 
   5   9   4        3.63        5.56      0.71 o 
  -9  10   4       14.56       16.32      2.16 o 
  -8  10   4        0.03       -0.54      1.38 o 
  -7  10   4        0.49       -1.43      1.43 o 
  -6  10   4        9.09        5.45      1.06 o 
  -5  10   4        0.01        1.04      1.35 o 
  -4  10   4       30.66       30.84      1.34 o 
  -3  10   4        1.27        1.10      1.25 o 
  -2  10   4      129.87      143.52      5.73 o 
  -1  10   4       55.73       50.39      3.02 o 
   0  10   4       27.36       29.92      3.59 o 
   1  10   4        0.04        1.75      1.04 o 
   2  10   4        8.81        6.00      1.15 o 
   3  10   4        4.70       11.64      2.80 o 
   4  10   4        2.70        1.48      1.41 o 
  -8  11   4       17.37       21.91      1.03 o 
  -7  11   4      130.92      139.03      6.84 o 
  -6  11   4       46.48       53.89      7.23 o 
  -5  11   4       17.92       16.90      1.26 o 
  -4  11   4       27.04       33.67      2.46 o 
  -3  11   4       93.23      108.76      3.04 o 
  -2  11   4      107.26      115.45      7.54 o 
  -1  11   4        9.86       11.14      1.01 o 
   0  11   4      212.05      222.80     24.44 o 
   1  11   4      202.12      215.48     13.34 o 
   2  11   4       21.19       25.95      1.21 o 
   3  11   4       18.93       20.00      0.86 o 
  -7  12   4        8.02        6.86      0.90 o 
  -6  12   4        0.35       -0.91      1.11 o 
  -5  12   4        7.25        6.77      0.91 o 
  -4  12   4        0.42        0.70      0.96 o 
  -3  12   4        0.36        0.84      1.20 o 
  -2  12   4       12.06       13.21      1.01 o 
  -1  12   4        7.38        8.06      1.10 o 
   0  12   4        3.03       -0.38      1.17 o 
   1  12   4       13.88       10.36      0.89 o 
  -6  13   4       62.05       69.83      5.88 o 
  -5  13   4       49.64       57.72      4.81 o 
  -4  13   4       32.23       31.50      1.93 o 
  -3  13   4       73.61       79.31      5.32 o 
  -2  13   4       35.16       40.02      2.02 o 
  -1  13   4       37.33       39.55      1.31 o 
   0  13   4       19.90       25.72      1.24 o 
   0 -13   5        4.79        5.37      1.81 o 
   1 -13   5       23.03       17.52      3.12 o 
   2 -13   5        0.58       -1.18      1.18 o 
   3 -13   5        0.26        1.05      0.77 o 
   4 -13   5       45.43       46.11      2.06 o 
   5 -13   5       28.94       23.98      1.03 o 
  -2 -12   5        0.20       -0.61      0.86 o 
  -1 -12   5       68.87       64.68      1.97 o 
   0 -12   5       34.34       27.90      1.14 o 
   1 -12   5      102.05       89.72      2.39 o 
   2 -12   5        1.54        0.22      1.51 o 
   3 -12   5       10.40       11.43      1.02 o 
   4 -12   5        7.98        7.81      1.85 o 
   5 -12   5       16.65       23.37      1.15 o 
   6 -12   5        9.92       10.68      1.06 o 
   7 -12   5        4.39        5.43      0.74 o 
  -3 -11   5        1.70        1.23      1.50 o 
  -2 -11   5        7.29        7.16      1.36 o 
  -1 -11   5        0.43        1.04      1.24 o 
   0 -11   5        5.53        3.93      0.96 o 
   1 -11   5       31.30       29.73      1.28 o 
   2 -11   5       36.03       26.05      1.40 o 
   3 -11   5        5.63        6.57      0.92 o 
   4 -11   5        2.48        2.71      1.24 o 
   5 -11   5       43.52       37.06      1.48 o 
   6 -11   5        0.07        0.25      1.65 o 
   7 -11   5       15.64       16.55      1.13 o 
   8 -11   5        3.22        4.08      0.96 o 
  -4 -10   5        7.72        5.48      0.80 o 
  -3 -10   5      136.74      124.47      5.73 o 
  -2 -10   5      106.48       89.10      2.81 o 
  -1 -10   5       10.52       13.82      1.03 o 
   0 -10   5       11.29       12.85      1.32 o 
   1 -10   5       59.36       56.06      1.69 o 
   2 -10   5      187.40      212.15     10.75 o 
   3 -10   5       55.44       60.91      1.69 o 
   4 -10   5       10.74       10.61      1.11 o 
   5 -10   5       16.54       13.56      1.11 o 
   6 -10   5       15.89       20.75      1.39 o 
   7 -10   5        0.11        0.53      2.61 o 
   8 -10   5        3.42        3.37      0.75 o 
  -5  -9   5       21.25       15.35      0.91 o 
  -4  -9   5       13.02       14.48      1.13 o 
  -3  -9   5      102.74       89.08      3.77 o 
  -2  -9   5       85.22       85.22      2.91 o 
  -1  -9   5       14.46       14.67      1.29 o 
   0  -9   5        0.57        1.29      0.86 o 
   1  -9   5       21.67       35.16      1.38 o 
   2  -9   5      322.72      296.93      5.50 o 
   3  -9   5        1.85        2.42      0.86 o 
   4  -9   5       73.01       77.60      3.54 o 
   5  -9   5       31.57       44.72      1.76 o 
   6  -9   5        2.12        1.05      1.10 o 
   7  -9   5      172.64      174.69      8.60 o 
   8  -9   5       30.05       33.81      1.26 o 
   9  -9   5       14.37       17.51      0.91 o 
  -6  -8   5        1.57        2.85      0.64 o 
  -5  -8   5        7.43        7.54      0.89 o 
  -4  -8   5       33.61       29.28      1.43 o 
  -3  -8   5       85.17       97.07      5.95 o 
  -2  -8   5       62.77       55.57      1.68 o 
  -1  -8   5       44.25       41.08      2.58 o 
   0  -8   5       14.16       17.49      1.08 o 
   1  -8   5      519.71      558.81     14.55 o 
   2  -8   5       58.66       69.95      4.15 o 
   3  -8   5      106.21      111.88      4.24 o 
   4  -8   5      204.81      209.66      4.12 o 
   5  -8   5       11.73       15.59      5.33 o 
   6  -8   5       20.63       23.79      1.38 o 
   7  -8   5       10.85        9.63      1.46 o 
   8  -8   5        0.59       -0.16      1.17 o 
   9  -8   5       20.72       17.69      1.97 o 
  -7  -7   5        0.05        0.42      0.79 o 
  -6  -7   5        2.85        4.84      0.89 o 
  -5  -7   5       44.55       58.89      1.65 o 
  -4  -7   5       21.87       24.65      2.68 o 
  -3  -7   5      594.90      560.20     32.82 o 
  -2  -7   5      102.52      100.11      3.09 o 
  -1  -7   5       43.29       45.25      2.65 o 
   0  -7   5       10.08       15.14      0.94 o 
   1  -7   5        7.32        4.82      0.76 o 
   2  -7   5       21.32      111.86     31.56 o 
   3  -7   5      175.21      183.92      3.55 o 
   4  -7   5      121.85      107.33      2.28 o 
   5  -7   5        3.98        0.66      1.58 o 
   6  -7   5       23.28       16.78      2.84 o 
   7  -7   5        0.38        3.71      0.94 o 
   8  -7   5       22.03       24.75      1.21 o 
   9  -7   5       69.24       78.86      2.96 o 
  -7  -6   5       41.64       48.83      1.36 o 
  -6  -6   5       32.02       36.14      1.67 o 
  -5  -6   5       88.16      100.95      3.66 o 
  -4  -6   5        0.45        0.01      1.68 o 
  -3  -6   5        7.51        5.74      1.76 o 
  -2  -6   5      600.74      606.20     23.35 o 
  -1  -6   5       59.39       57.41      3.05 o 
   0  -6   5       20.29       20.66      0.92 o 
   1  -6   5      249.19      247.53      3.78 o 
   2  -6   5      742.06      754.98     36.77 o 
   3  -6   5      365.67      356.01      4.72 o 
   4  -6   5        0.72        1.70      1.03 o 
   5  -6   5       58.87       53.46      1.62 o 
   6  -6   5      275.45      276.55      5.01 o 
   7  -6   5      107.74      111.16      3.96 o 
   8  -6   5        1.00        1.39      1.05 o 
   9  -6   5        4.20        6.96      1.83 o 
  -8  -5   5       13.13       15.99      0.84 o 
  -7  -5   5       18.69       24.90      1.17 o 
  -6  -5   5        8.95        8.41      1.36 o 
  -5  -5   5      176.89      187.88      4.89 o 
  -4  -5   5       57.22       65.80      3.38 o 
  -3  -5   5      137.66      160.12      3.49 o 
  -2  -5   5       73.66       82.00      3.87 o 
  -1  -5   5       57.17       69.04      4.93 o 
   0  -5   5       53.76       59.75      3.96 o 
   1  -5   5      828.98      874.49     27.64 o 
   2  -5   5      617.29      658.08      5.80 o 
   3  -5   5      635.97      629.32      6.07 o 
   4  -5   5        0.33       -1.76      1.76 o 
   5  -5   5       48.74       48.85      1.49 o 
   6  -5   5      339.50      350.37      5.47 o 
   7  -5   5       98.48      109.94      2.40 o 
   8  -5   5       27.61       24.03      2.25 o 
   9  -5   5       70.70       62.05      2.01 o 
  10  -5   5       26.91       28.59      0.95 o 
  -8  -4   5       19.24       22.52      1.06 o 
  -7  -4   5       99.06      109.02      2.39 o 
  -6  -4   5      110.49      113.14     10.64 o 
  -5  -4   5       14.18       14.05      1.22 o 
  -4  -4   5      513.75      517.88     15.16 o 
  -3  -4   5      298.76      316.43      4.76 o 
  -2  -4   5      581.44      640.66     25.09 o 
  -1  -4   5     1399.30     1507.79     70.85 o 
   0  -4   5     1130.20     1294.27     34.52 o 
   1  -4   5       42.41       54.88      1.16 o 
   2  -4   5      839.96      942.26     12.66 o 
   3  -4   5       32.78       32.52      1.13 o 
   4  -4   5      477.04      492.88      8.60 o 
   5  -4   5      389.13      410.97      5.58 o 
   6  -4   5      399.44      380.98      5.90 o 
   7  -4   5        6.66       10.03      1.08 o 
   8  -4   5      227.21      211.60      4.20 o 
   9  -4   5        0.36        0.64      1.29 o 
  10  -4   5        4.49        3.27      0.66 o 
  -9  -3   5        0.08        1.33      0.64 o 
  -8  -3   5       11.87       10.72      1.01 o 
  -7  -3   5       48.51       40.63      1.54 o 
  -6  -3   5      546.22      582.55     24.12 o 
  -5  -3   5        5.36        5.30      1.19 o 
  -4  -3   5       84.16       99.00      2.08 o 
  -3  -3   5      659.32      700.89     14.76 o 
  -2  -3   5       25.11       29.36      1.03 o 
  -1  -3   5      218.87      221.31      7.60 o 
   0  -3   5      627.79      726.19      5.16 o 
   1  -3   5       26.69       32.48      0.89 o 
   2  -3   5       69.37       92.15      4.41 o 
   3  -3   5     4991.89     5322.90    325.97 o 
   4  -3   5      752.22      792.66     45.91 o 
   5  -3   5      161.71      166.50      3.51 o 
   6  -3   5      583.45      589.73     15.36 o 
   7  -3   5       50.82       46.65      1.58 o 
   8  -3   5      248.03      249.22      4.50 o 
   9  -3   5        2.58        3.70      0.86 o 
  -9  -2   5       16.12       15.80      0.86 o 
  -8  -2   5        8.00        7.77      1.01 o 
  -7  -2   5      302.64      281.81     16.30 o 
  -6  -2   5       82.20       85.05      1.97 o 
  -5  -2   5      293.13      302.10     10.21 o 
  -4  -2   5     1151.57     1149.99     65.98 o 
  -3  -2   5       31.22       19.33      1.20 o 
  -2  -2   5       50.12       47.20      2.95 o 
  -1  -2   5     1710.66     1642.75    126.56 o 
   0  -2   5     1057.39     1112.34     91.64 o 
   1  -2   5       91.06       74.34      8.73 o 
   2  -2   5     3273.40     3201.77    395.78 o 
   3  -2   5     3425.19     3347.37    314.30 o 
   4  -2   5        7.68        4.59      0.72 o 
   5  -2   5      199.00      169.69      8.03 o 
   6  -2   5        5.26        3.71      1.03 o 
   7  -2   5      395.26      379.61     14.09 o 
   8  -2   5       11.26       11.17      1.06 o 
   9  -2   5       10.12        7.00      0.99 o 
  -9  -1   5        7.96       13.48      1.45 o 
  -8  -1   5        1.32        1.15      1.08 o 
  -7  -1   5      272.18      258.05      5.93 o 
  -6  -1   5      348.87      367.28     28.49 o 
  -5  -1   5      272.14      293.95     23.06 o 
  -4  -1   5       43.40       52.82      3.94 o 
  -3  -1   5      221.96      207.87     24.27 o 
  -2  -1   5        2.04        0.38      0.83 o 
  -1  -1   5       26.80       26.60      2.27 o 
   0  -1   5      191.96      184.27     12.00 o 
   1  -1   5      619.96      583.97     51.06 o 
   2  -1   5      297.12      272.12     26.85 o 
   3  -1   5      322.31      293.48     28.35 o 
   4  -1   5        9.34        7.41      0.76 o 
   5  -1   5      464.33      418.79     33.07 o 
   6  -1   5        4.22        5.80      1.03 o 
   7  -1   5      268.15      246.86      4.71 o 
   8  -1   5       73.46       70.88      1.75 o 
   9  -1   5        0.10        0.00      1.09 o 
 -10   0   5        0.06       -0.23      0.86 o 
  -9   0   5        1.47        0.81      0.82 o 
  -8   0   5        0.87        0.74      1.28 o 
  -7   0   5       73.91       79.34      4.60 o 
  -6   0   5      592.64      595.48     43.76 o 
  -5   0   5      804.71      732.64     73.70 o 
  -4   0   5      388.78      366.14     48.34 o 
  -3   0   5     1551.35     1389.07    198.78 o 
  -2   0   5      649.44      613.50     43.18 o 
  -1   0   5      872.08      888.83     23.31 o 
   0   0   5       82.82       78.13      1.46 o 
   1   0   5       48.03       38.64      1.64 o 
   2   0   5     1536.79     1536.54     97.87 o 
   3   0   5      929.00      942.33    100.12 o 
   4   0   5        4.24        4.98      0.71 o 
   5   0   5      829.64      755.47     58.48 o 
   6   0   5       53.27       39.52      1.50 o 
   7   0   5        8.22       12.10      1.90 o 
   8   0   5       42.42       38.11      1.49 o 
   9   0   5       15.52       18.89      2.42 o 
 -10   1   5        9.22       11.18      0.74 o 
  -9   1   5       46.29       44.80      1.55 o 
  -8   1   5       12.52       17.52      1.28 o 
  -7   1   5        0.08       -1.16      1.52 o 
  -6   1   5       17.16       18.21      1.28 o 
  -5   1   5       29.85       33.03      4.04 o 
  -4   1   5      134.19      130.67     23.46 o 
  -3   1   5       27.95       37.76      6.24 o 
  -2   1   5      282.08      240.30     20.17 o 
  -1   1   5       41.34       36.22      2.23 o 
   0   1   5       57.21       56.91      1.74 o 
   1   1   5      134.49      144.14      2.48 o 
   2   1   5      767.12      712.11     44.29 o 
   3   1   5     1281.15     1257.43     87.34 o 
   4   1   5       78.68       81.08      4.57 o 
   5   1   5       66.53       54.21      4.97 o 
   6   1   5       12.56       15.19      2.00 o 
   7   1   5       10.23       11.33      1.11 o 
   8   1   5       31.12       33.95      1.66 o 
   9   1   5        2.69        2.58      0.64 o 
 -10   2   5       15.15       16.02      0.90 o 
  -9   2   5        7.83        7.59      1.03 o 
  -8   2   5       53.75       46.32      1.61 o 
  -7   2   5      119.80      104.63      9.18 o 
  -6   2   5       64.62       65.89      5.63 o 
  -5   2   5      969.59      837.86    115.84 o 
  -4   2   5      638.19      579.85     93.68 o 
  -3   2   5      385.10      431.40     52.60 o 
  -2   2   5     3245.09     3185.89    196.38 o 
  -1   2   5       58.31       46.49      1.66 o 
   0   2   5      835.01      820.06     40.08 o 
   1   2   5        8.12       10.96      1.08 o 
   2   2   5        4.90        5.29      0.64 o 
   3   2   5       62.81       54.37      2.60 o 
   4   2   5      161.72      131.08     11.18 o 
   5   2   5      140.47      140.14      6.58 o 
   6   2   5      142.10      135.71      4.09 o 
   7   2   5      255.92      241.72      6.05 o 
   8   2   5       51.08       54.96      1.55 o 
 -10   3   5        5.41        4.85      0.79 o 
  -9   3   5       11.53       12.02      1.21 o 
  -8   3   5        0.92        2.14      2.02 o 
  -7   3   5      250.66      233.31     15.66 o 
  -6   3   5      155.96      134.39     12.63 o 
  -5   3   5      181.40      186.33     16.69 o 
  -4   3   5     1159.63     1100.76    130.17 o 
  -3   3   5     2223.79     2163.60    161.00 o 
  -2   3   5      118.65      123.48      2.73 o 
  -1   3   5      117.09      116.75      2.20 o 
   0   3   5     1552.35     1478.85     52.06 o 
   1   3   5       14.57       12.81      0.92 o 
   2   3   5        5.11        5.35      0.71 o 
   3   3   5       21.82       28.77      2.86 o 
   4   3   5     1110.06     1055.00     75.10 o 
   5   3   5        0.11        1.96      1.21 o 
   6   3   5       10.04        8.62      1.13 o 
   7   3   5       76.53       75.58      1.90 o 
   8   3   5        3.52        5.86      0.84 o 
 -10   4   5        6.34        2.09      2.44 o 
  -9   4   5       33.53       41.07      2.27 o 
  -8   4   5      178.13      176.10      8.74 o 
  -7   4   5       42.77       34.25      2.95 o 
  -6   4   5      395.93      342.26     35.87 o 
  -5   4   5      696.33      632.47     60.97 o 
  -4   4   5       39.36       38.85      6.01 o 
  -3   4   5       64.49       66.63      3.59 o 
  -2   4   5       63.44       50.02      2.91 o 
  -1   4   5     3574.91     3501.33    105.29 o 
   0   4   5       60.80       69.52      1.94 o 
   1   4   5      674.92      661.23     40.74 o 
   2   4   5      720.57      731.83     27.84 o 
   3   4   5      871.09      859.18     42.43 o 
   4   4   5       55.46       50.36      3.05 o 
   5   4   5       34.61       36.51      1.88 o 
   6   4   5      127.09      128.37      5.50 o 
   7   4   5      117.37      125.21      3.16 o 
   8   4   5       12.15       10.65      0.79 o 
 -10   5   5        2.08        0.48      1.08 o 
  -9   5   5        6.84        7.29      3.60 o 
  -8   5   5      101.69       96.12      4.10 o 
  -7   5   5        0.05        1.04      1.08 o 
  -6   5   5       44.34       45.28      4.43 o 
  -5   5   5       17.20       17.50      3.20 o 
  -4   5   5       40.41       53.07      2.86 o 
  -3   5   5      938.80      865.91     54.57 o 
  -2   5   5      681.91      642.29      5.73 o 
  -1   5   5      497.74      522.54     12.01 o 
   0   5   5      618.81      629.74     17.22 o 
   1   5   5      268.96      266.13      7.13 o 
   2   5   5       33.87       31.13      1.19 o 
   3   5   5       70.68       72.41      2.20 o 
   4   5   5       28.77       29.44      1.46 o 
   5   5   5        8.59        9.62      2.00 o 
   6   5   5       15.40       12.32      1.18 o 
   7   5   5        5.23        4.65      2.18 o 
 -10   6   5        8.50        8.31      1.03 o 
  -9   6   5        4.55        6.25      1.06 o 
  -8   6   5       10.86       16.74      1.86 o 
  -7   6   5       45.76       44.74      2.02 o 
  -6   6   5      118.67      113.00     17.38 o 
  -5   6   5      108.61       94.16     10.56 o 
  -4   6   5      316.26      283.27     23.77 o 
  -3   6   5      821.07      774.18     36.18 o 
  -2   6   5      180.13      194.39      3.42 o 
  -1   6   5        0.89        1.35      0.72 o 
   0   6   5      830.26      821.50     18.75 o 
   1   6   5      174.02      152.90      3.84 o 
   2   6   5        0.00        2.07      1.11 o 
   3   6   5      501.93      522.73     23.63 o 
   4   6   5      520.47      548.45     19.87 o 
   5   6   5       74.13       80.10      3.07 o 
   6   6   5        2.38        0.77      1.09 o 
   7   6   5       59.90       65.36      1.41 o 
 -10   7   5        1.70       -0.52      0.96 o 
  -9   7   5        6.10        0.98      1.40 o 
  -8   7   5       15.50       21.29      1.26 o 
  -7   7   5      126.27      115.28      5.10 o 
  -6   7   5       45.49       35.54      3.89 o 
  -5   7   5      142.66      138.02     13.78 o 
  -4   7   5      587.25      528.22     38.14 o 
  -3   7   5      143.47      148.27     10.41 o 
  -2   7   5        9.95       12.04      0.91 o 
  -1   7   5      213.87      203.53      6.77 o 
   0   7   5        2.24        4.20      1.69 o 
   1   7   5       64.17       58.12      3.02 o 
   2   7   5       80.06       79.54      2.46 o 
   3   7   5        8.89       10.24      1.24 o 
   4   7   5       15.62       17.18      1.22 o 
   5   7   5        2.32        1.29      1.00 o 
   6   7   5        3.71        3.91      0.71 o 
  -9   8   5       23.49       23.99      1.22 o 
  -8   8   5        0.06       -1.48      1.48 o 
  -7   8   5       29.23       31.16      1.41 o 
  -6   8   5       21.81       18.72      1.26 o 
  -5   8   5        3.09        3.79      0.87 o 
  -4   8   5       18.06       22.84      2.13 o 
  -3   8   5      130.97      116.14      3.12 o 
  -2   8   5      134.84      131.73     11.68 o 
  -1   8   5      655.08      674.87     32.52 o 
   0   8   5      255.86      245.32      9.12 o 
   1   8   5      141.88      147.34      8.21 o 
   2   8   5      245.38      258.14      7.89 o 
   3   8   5        4.14        2.33      1.20 o 
   4   8   5       84.73       98.40      7.01 o 
   5   8   5        9.35        6.01      0.85 o 
  -9   9   5       15.74       14.20      2.51 o 
  -8   9   5       16.25       18.35      1.11 o 
  -7   9   5      132.90      126.17      8.00 o 
  -6   9   5      121.55      133.80      8.08 o 
  -5   9   5       66.90       59.44      5.95 o 
  -4   9   5      128.01      110.76      8.36 o 
  -3   9   5       89.91       81.45      8.55 o 
  -2   9   5      375.44      346.37     15.84 o 
  -1   9   5       24.64       24.66      1.38 o 
   0   9   5       33.67       38.79      4.53 o 
   1   9   5       48.99       49.14      3.42 o 
   2   9   5        1.77        2.93      1.95 o 
   3   9   5        1.66        2.06      2.02 o 
   4   9   5       12.79       13.99      1.01 o 
  -9  10   5       18.77       21.59      1.27 o 
  -8  10   5        0.10       -0.93      1.22 o 
  -7  10   5        0.02        1.15      0.96 o 
  -6  10   5      175.40      180.24     13.70 o 
  -5  10   5       59.72       52.10      6.14 o 
  -4  10   5       12.33       15.14      1.29 o 
  -3  10   5       60.08       62.07      3.96 o 
  -2  10   5        4.57        5.08      1.46 o 
  -1  10   5      209.78      216.85     15.75 o 
   0  10   5       79.19       83.57      8.79 o 
   1  10   5      170.27      183.24     12.05 o 
   2  10   5      431.74      454.88     15.39 o 
   3  10   5      196.34      207.17     11.65 o 
  -8  11   5       46.44       45.18      1.24 o 
  -7  11   5       20.29       24.65      1.43 o 
  -6  11   5       40.17       43.22      2.89 o 
  -5  11   5      222.00      239.63     17.73 o 
  -4  11   5      105.39      116.05      7.08 o 
  -3  11   5        1.34        1.90      0.95 o 
  -2  11   5       43.50       44.63      2.82 o 
  -1  11   5       51.89       49.89      1.90 o 
   0  11   5        1.38        1.12      1.36 o 
   1  11   5        4.36        3.84      2.79 o 
   2  11   5        3.19        1.72      0.85 o 
  -7  12   5        2.91        0.46      1.31 o 
  -6  12   5        1.11        1.75      0.80 o 
  -5  12   5      104.11      108.73      7.22 o 
  -4  12   5      253.55      238.29     16.21 o 
  -3  12   5       28.14       22.18      2.68 o 
  -2  12   5        9.28       10.07      0.93 o 
  -1  12   5      126.22      140.95      8.17 o 
   0  12   5       76.34       93.80      4.81 o 
   1  12   5       26.61       30.49      1.03 o 
  -5  13   5        4.21        5.89      0.75 o 
  -4  13   5       10.61       11.38      1.46 o 
  -3  13   5       13.96       17.32      0.91 o 
  -2  13   5        6.05        8.18      0.76 o 
  -1  13   5       11.48       16.62      0.86 o 
   1 -13   6       95.56       96.95      2.02 o 
   2 -13   6       23.19       24.72      2.60 o 
   3 -13   6       12.59       10.81      0.79 o 
   4 -13   6       30.50       27.55      0.96 o 
  -1 -12   6        0.08        2.25      0.64 o 
   0 -12   6       17.15       11.62      0.84 o 
   1 -12   6       91.96       76.62      1.78 o 
   2 -12   6       75.36       73.19      5.34 o 
   3 -12   6        0.08        1.06      0.91 o 
   4 -12   6       92.79       87.11      2.18 o 
   5 -12   6      173.48      177.87      3.35 o 
   6 -12   6      110.51      112.83      2.69 o 
  -3 -11   6        4.39        6.02      0.69 o 
  -2 -11   6      124.34      111.46      5.15 o 
  -1 -11   6      102.42       97.43      3.68 o 
   0 -11   6       45.96       45.44      2.09 o 
   1 -11   6       31.32       28.68      1.38 o 
   2 -11   6       94.23       99.88      2.06 o 
   3 -11   6        3.17        3.13      1.58 o 
   4 -11   6        1.01        1.88      0.89 o 
   5 -11   6        3.89        5.75      0.91 o 
   6 -11   6        5.28        7.99      0.92 o 
   7 -11   6        0.03       -0.12      0.95 o 
  -4 -10   6        0.23        0.44      0.72 o 
  -3 -10   6        2.12       -0.16      1.24 o 
  -2 -10   6      154.15      132.52      5.07 o 
  -1 -10   6      170.15      159.37      5.19 o 
   0 -10   6       23.46       22.91      1.26 o 
   1 -10   6       38.60       30.88      2.30 o 
   2 -10   6       52.73       53.77      1.63 o 
   3 -10   6       15.74       19.20      1.86 o 
   4 -10   6        3.38        6.00      0.86 o 
   5 -10   6        0.13       -0.40      1.09 o 
   6 -10   6      153.21      152.76      5.50 o 
   7 -10   6      110.07      116.24      2.47 o 
   8 -10   6        4.60        6.10      1.53 o 
  -5  -9   6       26.76       25.10      0.91 o 
  -4  -9   6       53.50       53.76      1.51 o 
  -3  -9   6       37.86       37.91      1.53 o 
  -2  -9   6      156.67      143.03      3.12 o 
  -1  -9   6      184.81      169.48     11.13 o 
   0  -9   6      301.95      288.38      4.98 o 
   1  -9   6       44.77       46.20      1.57 o 
   2  -9   6        6.58        8.37      0.99 o 
   3  -9   6       68.79       71.97      1.75 o 
   4  -9   6       11.34       13.29      1.09 o 
   5  -9   6       38.98       33.23      1.41 o 
   6  -9   6       10.48       10.86      1.46 o 
   7  -9   6        6.96        7.49      0.99 o 
   8  -9   6        6.54        6.45      0.82 o 
  -6  -8   6        0.04        0.35      0.79 o 
  -5  -8   6        1.42        0.48      1.14 o 
  -4  -8   6       14.00        8.90      1.15 o 
  -3  -8   6        9.73       12.21      2.75 o 
  -2  -8   6       36.26       30.76      2.06 o 
  -1  -8   6        1.61        1.39      1.31 o 
   0  -8   6      389.38      359.08     16.14 o 
   1  -8   6        2.20       29.28      1.48 o 
   2  -8   6       59.32       57.61      1.64 o 
   3  -8   6       35.27       34.55      1.38 o 
   4  -8   6       77.33       88.13      1.92 o 
   5  -8   6        3.22        4.03      1.39 o 
   6  -8   6      108.76       93.60      2.05 o 
   7  -8   6       43.21       44.95      3.47 o 
   8  -8   6        1.60       -0.41      1.09 o 
   9  -8   6        5.17        3.34      0.71 o 
  -6  -7   6        7.77        5.96      0.85 o 
  -5  -7   6        2.31        1.61      2.16 o 
  -4  -7   6        1.04        0.00      1.65 o 
  -3  -7   6     1209.72     1129.57     42.35 o 
  -2  -7   6       80.99       73.83      4.81 o 
  -1  -7   6        9.94       14.26      1.29 o 
   0  -7   6        7.22        8.05      1.18 o 
   1  -7   6       50.85       61.14      1.53 o 
   2  -7   6      545.06      569.96      6.42 o 
   3  -7   6       35.23       29.26      1.22 o 
   4  -7   6       25.03       24.90      2.20 o 
   5  -7   6       62.62       59.07      1.73 o 
   6  -7   6        0.35       -1.39      1.39 o 
   7  -7   6       17.18       18.03      1.09 o 
   8  -7   6        0.09        0.80      1.10 o 
   9  -7   6        6.50        6.18      0.82 o 
  -7  -6   6        2.12        2.68      0.74 o 
  -6  -6   6        0.81        2.60      1.14 o 
  -5  -6   6       39.46       50.94      1.74 o 
  -4  -6   6       41.24       41.82      1.71 o 
  -3  -6   6       10.16        6.18      1.85 o 
  -2  -6   6      366.66      347.38     23.80 o 
  -1  -6   6      174.18      168.93      3.30 o 
   0  -6   6      190.18      221.54      5.72 o 
   1  -6   6      267.92      303.34      4.47 o 
   2  -6   6       69.72       77.05      1.60 o 
   3  -6   6       34.62       31.84      1.31 o 
   4  -6   6       16.79       15.46      1.17 o 
   5  -6   6      148.92      157.48      3.35 o 
   6  -6   6      139.71      144.12      3.21 o 
   7  -6   6        7.41        4.94      1.79 o 
   8  -6   6       40.29       46.72      1.43 o 
   9  -6   6        5.73        7.21      0.85 o 
  -7  -5   6       20.25       23.11      1.22 o 
  -6  -5   6       63.84       66.91      1.76 o 
  -5  -5   6        0.24        1.43      1.19 o 
  -4  -5   6        0.04        3.54      1.03 o 
  -3  -5   6      142.80      146.83      3.63 o 
  -2  -5   6      175.29      178.32      5.80 o 
  -1  -5   6       27.32       35.28      1.74 o 
   0  -5   6      567.13      580.84     13.59 o 
   1  -5   6      391.09      428.43      4.87 o 
   2  -5   6      140.89      150.14      3.05 o 
   3  -5   6      284.77      279.61      4.36 o 
   4  -5   6      611.48      604.12     13.52 o 
   5  -5   6       24.07       25.30      1.34 o 
   6  -5   6       46.32       48.39      2.02 o 
   7  -5   6       32.98       32.62      2.89 o 
   8  -5   6       43.15       44.51      2.13 o 
   9  -5   6       65.84       69.51      3.87 o 
  -8  -4   6        4.77        6.49      0.80 o 
  -7  -4   6       10.81        9.61      1.14 o 
  -6  -4   6       12.18       14.37      1.23 o 
  -5  -4   6       81.48       86.55      3.28 o 
  -4  -4   6       70.39       67.34      1.95 o 
  -3  -4   6       35.05       36.26      2.21 o 
  -2  -4   6        0.17        6.13      1.60 o 
  -1  -4   6      184.32      194.40     11.17 o 
   0  -4   6      649.50      758.36      6.10 o 
   1  -4   6      473.76      521.63     11.27 o 
   2  -4   6      259.41      294.89     10.63 o 
   3  -4   6       69.05       81.90      6.05 o 
   4  -4   6       38.32       49.26      3.52 o 
   5  -4   6      327.00      355.04     11.99 o 
   6  -4   6        3.72        2.97      1.32 o 
   7  -4   6        0.34        2.72      0.91 o 
   8  -4   6       17.96       23.80      1.32 o 
   9  -4   6       30.28       33.61      1.22 o 
  -8  -3   6       27.93       27.32      1.16 o 
  -7  -3   6       36.46       37.31      1.45 o 
  -6  -3   6      528.19      569.18     20.47 o 
  -5  -3   6      671.38      624.76     34.99 o 
  -4  -3   6       51.48       44.18      3.28 o 
  -3  -3   6      362.54      367.39     16.67 o 
  -2  -3   6      250.46      240.16      4.03 o 
  -1  -3   6        4.06        7.42      0.79 o 
   0  -3   6     1346.38     1526.70     98.56 o 
   1  -3   6      323.43      303.26     33.47 o 
   2  -3   6     7616.31     7827.84    923.28 o 
   3  -3   6       23.82       18.16      1.22 o 
   4  -3   6       18.63       19.03      1.06 o 
   5  -3   6      870.39      844.23     37.38 o 
   6  -3   6      944.41      914.91      8.87 o 
   7  -3   6       47.67       41.22      1.52 o 
   8  -3   6       16.96       19.14      1.31 o 
   9  -3   6       38.93       32.09      1.71 o 
  -9  -2   6        0.38       -0.94      0.94 o 
  -8  -2   6        0.02       -0.66      1.38 o 
  -7  -2   6        0.22        1.34      2.80 o 
  -6  -2   6       84.83       91.67      5.96 o 
  -5  -2   6      144.71      140.58     10.65 o 
  -4  -2   6        1.81        0.35      1.50 o 
  -3  -2   6       94.53      123.33     16.56 o 
  -2  -2   6      995.29     1018.42    119.36 o 
  -1  -2   6      329.87      373.94      8.87 o 
   0  -2   6      184.67      202.66     10.38 o 
   1  -2   6      133.74      123.27     16.67 o 
   2  -2   6      424.79      368.43     51.25 o 
   3  -2   6        1.75        0.78      1.17 o 
   4  -2   6        1.42        0.60      0.91 o 
   5  -2   6       17.30       17.39      1.86 o 
   6  -2   6      175.70      176.61     11.44 o 
   7  -2   6        0.83        0.23      1.62 o 
   8  -2   6       29.41       24.89      1.35 o 
   9  -2   6       51.60       49.81      1.32 o 
  -9  -1   6        3.10        5.36      0.84 o 
  -8  -1   6        0.16        0.87      1.00 o 
  -7  -1   6      113.47       95.75      8.78 o 
  -6  -1   6      105.59      121.59      9.82 o 
  -5  -1   6       98.17      103.06     10.47 o 
  -4  -1   6      340.69      329.92     45.66 o 
  -3  -1   6      243.28      216.57     31.08 o 
  -2  -1   6     1246.73     1179.78    127.88 o 
  -1  -1   6     1786.71     1797.82      9.22 o 
   0  -1   6      198.16      169.90      5.65 o 
   1  -1   6      191.19      201.66     20.97 o 
   2  -1   6       78.11       92.49     10.78 o 
   3  -1   6      974.82      887.11    121.29 o 
   4  -1   6       69.27       65.97      8.61 o 
   5  -1   6        3.50        3.60      4.09 o 
   6  -1   6      231.55      206.80      8.90 o 
   7  -1   6      202.02      195.77      3.71 o 
   8  -1   6       43.08       52.78      1.65 o 
   9  -1   6        4.59        3.72      0.82 o 
  -9   0   6       27.95       34.71      1.23 o 
  -8   0   6       16.24       15.15      1.18 o 
  -7   0   6        0.06        4.13      1.43 o 
  -6   0   6       17.63       18.83      1.28 o 
  -5   0   6      494.62      453.03     50.25 o 
  -4   0   6      108.05      110.00     17.17 o 
  -3   0   6      172.04      159.35     23.76 o 
  -2   0   6      203.02      215.72     12.18 o 
  -1   0   6     1009.73     1079.94      9.05 o 
   0   0   6      852.85      926.17     35.67 o 
   1   0   6       53.58       56.28      3.19 o 
   2   0   6      401.41      424.08     35.45 o 
   3   0   6       28.73       31.17      2.35 o 
   4   0   6       80.64       76.01      5.25 o 
   5   0   6       35.91       37.98      5.66 o 
   6   0   6      146.85      147.77      9.83 o 
   7   0   6       45.08       53.13      2.65 o 
   8   0   6        0.03       -0.05      1.39 o 
   9   0   6        4.90        4.12      0.62 o 
  -9   1   6        0.49        1.26      0.96 o 
  -8   1   6       59.41       65.33      1.77 o 
  -7   1   6      231.28      254.42     20.41 o 
  -6   1   6      224.68      193.89     25.15 o 
  -5   1   6       85.98       83.64     12.96 o 
  -4   1   6      354.45      282.30     58.95 o 
  -3   1   6      178.88      203.58     19.25 o 
  -2   1   6      331.98      387.77     19.74 o 
  -1   1   6     1805.87     1659.17     51.96 o 
   0   1   6     1396.21     1231.16     46.12 o 
   1   1   6     2623.19     2519.66    167.86 o 
   2   1   6      237.16      241.94     13.89 o 
   3   1   6       66.75       67.45      5.18 o 
   4   1   6      254.76      226.72     17.85 o 
   5   1   6      190.75      176.50     14.94 o 
   6   1   6       12.67       16.11      1.20 o 
   7   1   6       53.23       55.12      1.73 o 
   8   1   6        2.22        1.78      1.04 o 
 -10   2   6        3.70        1.79      2.49 o 
  -9   2   6        3.28        4.91      2.09 o 
  -8   2   6        7.57       13.59      1.21 o 
  -7   2   6      281.10      309.43     20.50 o 
  -6   2   6        2.71        3.49      1.43 o 
  -5   2   6        4.45        2.46      1.04 o 
  -4   2   6      397.44      350.10     48.04 o 
  -3   2   6     1218.02     1108.68    108.41 o 
  -2   2   6       60.75       50.76      1.78 o 
  -1   2   6       28.40       28.39      1.01 o 
   0   2   6        2.03        3.04      0.64 o 
   1   2   6      207.70      206.64     12.88 o 
   2   2   6       15.55       13.95      1.74 o 
   3   2   6      321.38      336.36     28.03 o 
   4   2   6      248.22      262.48     16.64 o 
   5   2   6        1.11        1.66      1.48 o 
   6   2   6       25.90       23.28      1.30 o 
   7   2   6       15.85       14.47      2.42 o 
   8   2   6      115.16      113.60      2.31 o 
 -10   3   6       14.00       15.86      0.86 o 
  -9   3   6       18.52       13.84      1.11 o 
  -8   3   6       42.90       57.41      3.64 o 
  -7   3   6        6.30        7.90      1.97 o 
  -6   3   6     1759.34     1623.42    236.64 o 
  -5   3   6       19.16       18.90      1.83 o 
  -4   3   6      362.84      334.49     45.61 o 
  -3   3   6     2220.28     2011.35    170.83 o 
  -2   3   6     4635.30     4546.49    172.46 o 
  -1   3   6      425.83      416.63     12.26 o 
   0   3   6      687.45      726.15     26.27 o 
   1   3   6     1987.09     1939.10     70.89 o 
   2   3   6      439.82      411.01     31.24 o 
   3   3   6      212.75      211.42     15.02 o 
   4   3   6      343.95      314.63      9.71 o 
   5   3   6      479.08      430.90     27.23 o 
   6   3   6      254.73      226.61     19.40 o 
   7   3   6       19.62       19.76      3.33 o 
   8   3   6       27.09       25.06      1.13 o 
 -10   4   6       73.27       77.28      3.44 o 
  -9   4   6       89.60       85.35      1.92 o 
  -8   4   6       11.66        5.80      3.87 o 
  -7   4   6        0.43        0.73      1.15 o 
  -6   4   6      146.91      138.26     20.10 o 
  -5   4   6        1.88        0.84      1.44 o 
  -4   4   6       67.57       82.67     11.63 o 
  -3   4   6      146.77      135.72      5.90 o 
  -2   4   6      113.30      112.52      2.26 o 
  -1   4   6      707.66      667.54     29.89 o 
   0   4   6      380.81      317.63     17.25 o 
   1   4   6        6.79        7.90      0.80 o 
   2   4   6        0.55        0.86      0.97 o 
   3   4   6        8.33        8.36      1.01 o 
   4   4   6       19.80       16.73      1.28 o 
   5   4   6      335.18      315.10     13.67 o 
   6   4   6       69.29       73.42      1.99 o 
   7   4   6       21.37       19.80      1.12 o 
 -10   5   6       27.11       28.42      1.60 o 
  -9   5   6       44.15       49.40      3.52 o 
  -8   5   6       42.18       43.48      2.81 o 
  -7   5   6        9.35       12.86      1.72 o 
  -6   5   6       11.08       12.36      1.08 o 
  -5   5   6      561.07      499.91     55.00 o 
  -4   5   6       38.02       34.69      4.06 o 
  -3   5   6        7.42        8.39      0.84 o 
  -2   5   6      915.97      821.26     39.55 o 
  -1   5   6     1925.39     1806.77     69.66 o 
   0   5   6      161.38      154.12      9.12 o 
   1   5   6        2.68        5.11      0.84 o 
   2   5   6        7.44        5.81      0.96 o 
   3   5   6        6.24        9.75      2.07 o 
   4   5   6        5.65        6.74      1.13 o 
   5   5   6        4.27        5.17      1.41 o 
   6   5   6       76.23       78.70      2.51 o 
   7   5   6       30.74       32.86      1.03 o 
 -10   6   6        0.01        0.95      0.69 o 
  -9   6   6       28.32       41.58      1.43 o 
  -8   6   6       40.82       43.55      1.53 o 
  -7   6   6       33.23       31.82      2.53 o 
  -6   6   6        2.98        3.37      1.11 o 
  -5   6   6      129.69      111.35     14.59 o 
  -4   6   6      458.97      405.08     36.36 o 
  -3   6   6        2.13        1.75      1.02 o 
  -2   6   6       34.61       27.45      1.14 o 
  -1   6   6      141.34      151.03      2.84 o 
   0   6   6       16.03       16.72      1.01 o 
   1   6   6        3.06        2.91      2.12 o 
   2   6   6        0.02        1.21      1.48 o 
   3   6   6       66.44       73.07      2.58 o 
   4   6   6      195.52      195.31     22.00 o 
   5   6   6       43.67       36.10      2.93 o 
   6   6   6        0.51        0.96      1.01 o 
  -9   7   6       64.35       78.20      1.81 o 
  -8   7   6        5.19        7.95      1.08 o 
  -7   7   6        0.64        0.49      1.31 o 
  -6   7   6       14.18       14.55      1.95 o 
  -5   7   6        3.84        1.61      1.04 o 
  -4   7   6        2.43        3.17      0.91 o 
  -3   7   6       99.09       84.69      7.21 o 
  -2   7   6      147.74      140.88      6.72 o 
  -1   7   6      161.45      154.80      9.10 o 
   0   7   6       35.30       36.37      1.74 o 
   1   7   6        2.53       -0.41      1.33 o 
   2   7   6       31.34       29.54      2.70 o 
   3   7   6       97.86       96.89      3.49 o 
   4   7   6       69.22       71.88      1.89 o 
   5   7   6       10.21       10.39      0.97 o 
   6   7   6        3.91        4.55      1.01 o 
  -9   8   6        2.34        0.43      1.21 o 
  -8   8   6       21.68       28.02      1.35 o 
  -7   8   6        5.05        9.11      0.99 o 
  -6   8   6       21.66       16.95      1.13 o 
  -5   8   6       46.98       37.24      5.33 o 
  -4   8   6        0.62        0.45      1.14 o 
  -3   8   6       34.73       33.83      1.55 o 
  -2   8   6      116.21      120.84      9.44 o 
  -1   8   6      217.40      194.57     13.04 o 
   0   8   6       25.08       29.51      1.64 o 
   1   8   6       13.95       15.53      1.88 o 
   2   8   6       22.06       23.96      1.30 o 
   3   8   6       20.21       20.44      1.46 o 
   4   8   6       10.97        9.30      1.79 o 
   5   8   6       21.88       21.32      1.57 o 
  -9   9   6        3.24        4.37      0.76 o 
  -8   9   6        3.08        3.19      1.65 o 
  -7   9   6      145.13      147.93     11.82 o 
  -6   9   6        4.15        6.14      0.99 o 
  -5   9   6       24.85       23.58      1.23 o 
  -4   9   6        2.46        3.03      1.17 o 
  -3   9   6       96.64       92.53      7.62 o 
  -2   9   6       15.51       17.28      1.50 o 
  -1   9   6      165.55      170.37      6.58 o 
   0   9   6      175.94      184.98     10.34 o 
   1   9   6        2.53        0.45      1.63 o 
   2   9   6       15.35       22.93      2.32 o 
   3   9   6       63.60       64.88      6.52 o 
   4   9   6       19.28       20.63      0.92 o 
  -8  10   6       22.27       24.48      1.62 o 
  -7  10   6        1.69        2.19      1.24 o 
  -6  10   6       11.14       13.36      1.23 o 
  -5  10   6        4.73        3.85      1.10 o 
  -4  10   6       28.87       23.15      1.20 o 
  -3  10   6        5.21        4.44      0.95 o 
  -2  10   6        0.56        1.18      0.78 o 
  -1  10   6        0.61        0.58      3.88 o 
   0  10   6        1.26        1.10      2.47 o 
   1  10   6        1.85        3.79      1.25 o 
   2  10   6        2.07        3.73      1.01 o 
   3  10   6       27.45       29.57      3.22 o 
  -7  11   6        2.99        4.58      0.81 o 
  -6  11   6       14.23       13.87      1.09 o 
  -5  11   6        8.26        6.88      1.39 o 
  -4  11   6       10.48       11.10      1.01 o 
  -3  11   6       36.32       38.73      4.81 o 
  -2  11   6       21.79       19.67      1.53 o 
  -1  11   6        0.10        1.71      0.79 o 
   0  11   6       96.98       97.43      6.40 o 
   1  11   6       24.99       24.62      1.72 o 
   2  11   6       45.36       53.44      3.36 o 
  -6  12   6       11.66       11.31      1.76 o 
  -5  12   6        2.90        2.00      0.89 o 
  -4  12   6        3.55        2.61      1.71 o 
  -3  12   6        4.16        5.24      0.77 o 
  -2  12   6        4.24        3.87      0.87 o 
  -1  12   6       25.30       29.59      3.17 o 
   0  12   6       27.87       28.40      1.62 o 
  -3  13   6        7.27        7.52      1.85 o 
   0 -12   7       32.28       38.37      1.12 o 
   1 -12   7        8.46       10.43      0.81 o 
   2 -12   7       23.21       16.70      0.94 o 
   3 -12   7       84.64       77.47      3.49 o 
   4 -12   7      130.78      134.39      3.14 o 
   5 -12   7       44.79       50.67      1.31 o 
  -2 -11   7        0.00       -0.03      0.94 o 
  -1 -11   7        8.79        9.33      1.10 o 
   0 -11   7       79.08       76.01      2.86 o 
   1 -11   7        2.13        1.12      0.91 o 
   2 -11   7       53.28       43.45      2.07 o 
   3 -11   7        7.11        5.71      2.59 o 
   4 -11   7       11.48        8.06      0.98 o 
   5 -11   7        0.75        2.58      0.79 o 
   6 -11   7        1.83        2.12      1.18 o 
  -3 -10   7      193.27      185.61      4.06 o 
  -2 -10   7       73.00       66.29      1.64 o 
  -1 -10   7        7.20        5.93      1.76 o 
   0 -10   7      160.35      153.61      8.93 o 
   1 -10   7      132.33      134.61      3.88 o 
   2 -10   7        9.83       11.19      0.98 o 
   3 -10   7        0.06        0.42      0.95 o 
   4 -10   7      122.59      120.37      2.54 o 
   5 -10   7       98.25      106.62      2.27 o 
   6 -10   7      105.35       96.77      2.07 o 
   7 -10   7        0.65        3.34      0.69 o 
  -4  -9   7        6.41        7.58      1.76 o 
  -3  -9   7        1.48        4.30      0.91 o 
  -2  -9   7       86.22       72.73      3.91 o 
  -1  -9   7       31.61       33.72      2.21 o 
   0  -9   7      104.06       93.02      2.02 o 
   1  -9   7       20.20       17.66      1.18 o 
   2  -9   7        1.02        1.60      1.45 o 
   3  -9   7      113.70      119.55      2.59 o 
   4  -9   7       59.78       63.32      1.76 o 
   5  -9   7       21.83       27.07      1.29 o 
   6  -9   7       54.76       50.03      3.52 o 
   7  -9   7        0.18        0.52      1.14 o 
   8  -9   7       14.08       14.99      0.79 o 
  -5  -8   7        9.69        7.28      0.81 o 
  -4  -8   7        4.03        1.82      1.09 o 
  -3  -8   7       57.19       51.35      1.65 o 
  -2  -8   7      328.90      316.96      5.26 o 
  -1  -8   7       50.70       46.86      1.60 o 
   0  -8   7       93.21      101.50      2.16 o 
   1  -8   7      644.43      639.87      7.22 o 
   2  -8   7       41.62       43.44      1.45 o 
   3  -8   7      111.93      110.79      2.32 o 
   4  -8   7       11.16       15.72      1.18 o 
   5  -8   7        0.35       -1.00      1.43 o 
   6  -8   7        0.45       -0.96      1.09 o 
   7  -8   7       15.11       13.54      1.07 o 
   8  -8   7       11.90       15.65      0.85 o 
  -6  -7   7        0.26        0.95      1.86 o 
  -5  -7   7       20.69       15.74      1.14 o 
  -4  -7   7        3.92        1.62      1.18 o 
  -3  -7   7       39.08       35.53      1.61 o 
  -2  -7   7        8.98        7.20      1.08 o 
  -1  -7   7       93.92       97.20      4.50 o 
   0  -7   7        3.86        4.88      0.91 o 
   1  -7   7      581.73      599.49     27.42 o 
   2  -7   7       13.87       17.70      1.48 o 
   3  -7   7      117.46      112.94      2.91 o 
   4  -7   7       13.88       29.26      2.86 o 
   5  -7   7        0.37       -0.51      1.41 o 
   6  -7   7        4.84        7.00      1.00 o 
   7  -7   7       20.20       20.36      2.82 o 
   8  -7   7        0.10        0.51      1.10 o 
  -7  -6   7        8.57       10.57      1.27 o 
  -6  -6   7       43.98       46.10      4.55 o 
  -5  -6   7      126.73      143.11      6.93 o 
  -4  -6   7      198.31      208.12      4.04 o 
  -3  -6   7       49.89       46.85      1.70 o 
  -2  -6   7      197.70      180.55     15.00 o 
  -1  -6   7      353.52      339.05     16.27 o 
   0  -6   7      435.37      479.68     18.92 o 
   1  -6   7      118.04      119.72      2.48 o 
   2  -6   7      523.39      570.04      7.30 o 
   3  -6   7      589.24      623.63     27.37 o 
   4  -6   7      176.06      178.59      3.55 o 
   5  -6   7       59.28       60.15      1.77 o 
   6  -6   7        1.97        1.41      0.89 o 
   7  -6   7        9.15        9.34      1.93 o 
   8  -6   7       31.35       29.29      1.23 o 
   9  -6   7       14.09       13.29      0.84 o 
  -7  -5   7       10.67        8.80      0.89 o 
  -6  -5   7        6.61        6.05      1.72 o 
  -5  -5   7       27.82       31.59      2.14 o 
  -4  -5   7      300.00      324.29     15.25 o 
  -3  -5   7       56.86       50.34      1.77 o 
  -2  -5   7       15.57       11.41      1.03 o 
  -1  -5   7       88.75       87.60      1.99 o 
   0  -5   7       87.18       99.74      2.17 o 
   1  -5   7       78.32       95.00      2.07 o 
   2  -5   7       71.31       83.23      4.10 o 
   3  -5   7      698.18      729.81     17.75 o 
   4  -5   7      497.42      505.82     16.11 o 
   5  -5   7      198.33      201.07      3.99 o 
   6  -5   7        8.40        7.27      0.99 o 
   7  -5   7       12.15        8.18      0.96 o 
   8  -5   7        0.01        1.87      0.95 o 
   9  -5   7        8.35        9.28      0.77 o 
  -8  -4   7        7.55       10.86      0.74 o 
  -7  -4   7      120.59      127.78      7.26 o 
  -6  -4   7        0.09        1.44      2.11 o 
  -5  -4   7       86.90       90.71      7.20 o 
  -4  -4   7      660.28      692.29     21.74 o 
  -3  -4   7      759.46      758.06      8.11 o 
  -2  -4   7      720.15      730.41     23.02 o 
  -1  -4   7       14.46       23.14      1.17 o 
   0  -4   7      270.90      287.24      8.11 o 
   1  -4   7      245.68      285.81     20.71 o 
   2  -4   7       59.81       68.82      3.99 o 
   3  -4   7      234.63      232.09     23.18 o 
   4  -4   7        0.14        1.03      1.44 o 
   5  -4   7      139.53      133.03      4.73 o 
   6  -4   7        5.21        7.17      1.04 o 
   7  -4   7        0.19       -1.53      1.53 o 
   8  -4   7        7.06        5.77      1.52 o 
   9  -4   7       41.84       34.46      1.22 o 
  -8  -3   7        4.35        3.26      1.62 o 
  -7  -3   7        0.78        0.13      1.71 o 
  -6  -3   7        0.02        3.19      1.58 o 
  -5  -3   7      115.44      106.40      8.10 o 
  -4  -3   7       70.95       62.46      9.66 o 
  -3  -3   7        0.29        4.13      1.69 o 
  -2  -3   7       55.14       65.36      7.71 o 
  -1  -3   7       10.08       10.95      0.94 o 
   0  -3   7      127.36      126.91     14.72 o 
   1  -3   7       42.88       43.00      8.52 o 
   2  -3   7        1.64        0.61      1.48 o 
   3  -3   7        1.24        5.50      3.01 o 
   4  -3   7        0.18       11.62      1.20 o 
   5  -3   7      133.88      141.05      6.30 o 
   6  -3   7       32.74       37.20      1.49 o 
   7  -3   7       36.76       33.95      1.79 o 
   8  -3   7       10.64        6.98      1.06 o 
   9  -3   7        0.64        1.33      0.96 o 
  -8  -2   7        0.57        0.65      0.88 o 
  -7  -2   7      250.34      263.81     21.61 o 
  -6  -2   7        3.69        1.65      1.63 o 
  -5  -2   7        6.95        5.36      1.65 o 
  -4  -2   7      171.88      163.91     25.61 o 
  -3  -2   7        8.68       12.24      1.06 o 
  -2  -2   7       28.11       22.29      4.04 o 
  -1  -2   7       96.12      106.86      2.15 o 
   0  -2   7        2.07        0.73      1.53 o 
   1  -2   7       95.02       76.07     13.73 o 
   2  -2   7      178.18      149.29     23.37 o 
   3  -2   7      234.26      227.80     35.59 o 
   4  -2   7       50.61       46.30      3.80 o 
   5  -2   7       11.58        8.43      1.03 o 
   6  -2   7      155.53      138.89      5.12 o 
   7  -2   7        3.20        3.64      1.60 o 
   8  -2   7        8.18        9.03      0.99 o 
   9  -2   7        1.89        3.14      0.87 o 
  -9  -1   7        2.20        2.86      0.94 o 
  -8  -1   7        0.12       -0.35      1.30 o 
  -7  -1   7       78.16       74.80      6.23 o 
  -6  -1   7       32.06       38.43      5.31 o 
  -5  -1   7      274.65      247.15     27.78 o 
  -4  -1   7       81.85       78.50     10.34 o 
  -3  -1   7       28.48       23.16      4.27 o 
  -2  -1   7      466.31      524.48     39.81 o 
  -1  -1   7      227.83      251.33      8.77 o 
   0  -1   7       88.97      101.88      5.27 o 
   1  -1   7       34.22       39.85      2.04 o 
   2  -1   7       38.70       33.43      4.36 o 
   3  -1   7       79.37       60.38      9.35 o 
   4  -1   7       26.79       29.99      5.28 o 
   5  -1   7       29.85       24.71      2.49 o 
   6  -1   7      284.41      297.68     18.68 o 
   7  -1   7       52.20       53.22      1.65 o 
   8  -1   7      143.03      141.03      2.69 o 
   9  -1   7        2.10        1.03      0.59 o 
  -9   0   7        0.43        1.27      0.92 o 
  -8   0   7       42.96       43.47      1.55 o 
  -7   0   7       15.72       14.78      1.97 o 
  -6   0   7      499.64      518.79     65.62 o 
  -5   0   7      145.97      138.92     19.33 o 
  -4   0   7        9.22       10.85      2.42 o 
  -3   0   7       18.45       12.39      2.94 o 
  -2   0   7        0.06        0.31      1.00 o 
  -1   0   7      766.63      855.64     29.17 o 
   0   0   7        0.03        0.31      1.58 o 
   1   0   7       47.41       50.17      3.97 o 
   2   0   7      162.20      168.37     20.71 o 
   3   0   7       26.82       21.01      2.11 o 
   4   0   7        2.74        5.12      0.87 o 
   5   0   7       32.13       34.36      2.63 o 
   6   0   7       23.56       25.82      1.30 o 
   7   0   7        6.10        6.27      3.03 o 
   8   0   7       12.28       11.18      1.48 o 
  -9   1   7        0.06        0.77      0.87 o 
  -8   1   7       29.18       34.19      1.43 o 
  -7   1   7       43.33       46.70      1.67 o 
  -6   1   7        2.67        3.52      1.39 o 
  -5   1   7        1.98       -0.08      1.36 o 
  -4   1   7       18.24       15.74      3.57 o 
  -3   1   7       53.06       38.57      5.75 o 
  -2   1   7        1.77        4.62      0.77 o 
  -1   1   7       42.04       36.12      2.27 o 
   0   1   7      174.48      189.48      3.14 o 
   1   1   7      222.20      220.86     15.54 o 
   2   1   7       13.11       17.76      2.18 o 
   3   1   7        4.66        4.76      0.83 o 
   4   1   7       43.50       42.06      5.56 o 
   5   1   7      294.58      293.48     17.25 o 
   6   1   7       39.40       37.53      3.75 o 
   7   1   7        0.31        2.25      1.38 o 
   8   1   7        4.42        5.58      0.81 o 
  -9   2   7        8.74       10.26      0.94 o 
  -8   2   7       57.56       65.09      3.16 o 
  -7   2   7       54.25       55.74      5.07 o 
  -6   2   7       81.58       79.73     12.64 o 
  -5   2   7      128.83      104.54     18.47 o 
  -4   2   7        0.10       -0.19      1.60 o 
  -3   2   7       12.86       17.26      0.99 o 
  -2   2   7      434.68      411.95     22.56 o 
  -1   2   7        2.07        1.40      0.82 o 
   0   2   7       86.11       83.73      8.55 o 
   1   2   7       12.24       16.32      1.18 o 
   2   2   7       17.29       19.23      1.06 o 
   3   2   7        0.94       -1.58      1.58 o 
   4   2   7       37.27       38.50      1.47 o 
   5   2   7        9.31        9.80      0.98 o 
   6   2   7        2.16        3.92      0.86 o 
   7   2   7       81.67       78.17      6.58 o 
   8   2   7        3.00        2.72      0.96 o 
  -9   3   7        1.11        0.87      1.25 o 
  -8   3   7        0.01        0.72      1.12 o 
  -7   3   7        2.93        1.57      1.39 o 
  -6   3   7       50.40       56.86      8.71 o 
  -5   3   7      169.76      159.24     28.88 o 
  -4   3   7       19.26       17.22      2.09 o 
  -3   3   7       32.30       25.70      1.22 o 
  -2   3   7       13.20        9.36      0.92 o 
  -1   3   7       27.94       23.71      1.02 o 
   0   3   7       20.39       16.58      0.92 o 
   1   3   7      237.69      235.98     13.04 o 
   2   3   7       95.82      106.73      7.12 o 
   3   3   7        2.92        4.58      0.91 o 
   4   3   7        1.68        5.70      1.03 o 
   5   3   7       76.97       83.28      6.66 o 
   6   3   7      123.88      131.35     10.72 o 
   7   3   7       20.67       23.52      1.16 o 
  -9   4   7        1.37        0.34      1.22 o 
  -8   4   7       31.14       28.16      2.39 o 
  -7   4   7        4.83        3.85      1.97 o 
  -6   4   7        0.92        4.08      0.99 o 
  -5   4   7      592.10      496.87     82.22 o 
  -4   4   7        3.28        2.28      1.58 o 
  -3   4   7       17.70       15.33      1.25 o 
  -2   4   7      325.09      338.27     24.11 o 
  -1   4   7      506.59      504.26     12.11 o 
   0   4   7        9.79       10.00      1.48 o 
   1   4   7      391.69      382.80      9.46 o 
   2   4   7      554.38      553.01     39.35 o 
   3   4   7       72.98       73.47      9.36 o 
   4   4   7      126.07      117.54      9.77 o 
   5   4   7        0.05        2.39      1.79 o 
   6   4   7       21.16       22.55      1.23 o 
   7   4   7       26.78       25.20      0.99 o 
  -9   5   7       59.40       67.17      2.13 o 
  -8   5   7        7.44        6.64      1.55 o 
  -7   5   7        8.86        9.02      1.16 o 
  -6   5   7       76.57       81.58     10.95 o 
  -5   5   7      355.48      289.45     51.05 o 
  -4   5   7       18.40       18.28      2.00 o 
  -3   5   7       63.39       51.95      4.64 o 
  -2   5   7      248.49      232.39     15.89 o 
  -1   5   7       18.12       17.40      2.44 o 
   0   5   7       80.99       86.91      5.20 o 
   1   5   7        5.39        6.98      1.01 o 
   2   5   7      323.19      343.92     19.89 o 
   3   5   7      599.78      640.23     55.47 o 
   4   5   7      410.37      412.15     35.46 o 
   5   5   7       40.46       42.51      2.65 o 
   6   5   7       46.43       45.23      1.34 o 
  -9   6   7        8.72        9.63      1.03 o 
  -8   6   7       16.73       15.56      1.15 o 
  -7   6   7        0.30        1.60      1.29 o 
  -6   6   7       36.94       35.57      7.37 o 
  -5   6   7      489.32      441.66     62.58 o 
  -4   6   7      402.50      369.17     38.48 o 
  -3   6   7      379.23      357.54     21.77 o 
  -2   6   7        6.38        5.75      0.98 o 
  -1   6   7      336.07      326.43     13.87 o 
   0   6   7      117.85      122.10      2.79 o 
   1   6   7        1.02        1.10      1.01 o 
   2   6   7      135.96      137.19      8.71 o 
   3   6   7      106.22       96.99      4.71 o 
   4   6   7        0.27        0.07      2.18 o 
   5   6   7        0.06        0.17      1.76 o 
   6   6   7        0.40        0.57      0.73 o 
  -9   7   7        8.68       12.66      1.69 o 
  -8   7   7        0.03        1.19      1.19 o 
  -7   7   7        0.77       -0.09      1.01 o 
  -6   7   7       16.22       14.37      1.07 o 
  -5   7   7        0.92       -0.64      1.41 o 
  -4   7   7        2.78        2.73      1.02 o 
  -3   7   7      103.94      109.60      5.69 o 
  -2   7   7        2.28        1.77      1.06 o 
  -1   7   7        8.02        9.72      1.08 o 
   0   7   7      113.29      119.92      5.79 o 
   1   7   7      166.68      197.93      9.73 o 
   2   7   7       11.84       14.28      1.16 o 
   3   7   7       20.98       23.07      1.92 o 
   4   7   7       53.23       60.78      3.56 o 
   5   7   7       61.22       64.05      3.77 o 
  -9   8   7        0.31        1.19      0.83 o 
  -8   8   7       20.43       25.52      1.22 o 
  -7   8   7       30.80       30.01      4.04 o 
  -6   8   7        2.62        2.02      0.89 o 
  -5   8   7       16.13       19.49      1.32 o 
  -4   8   7       20.26       24.09      1.23 o 
  -3   8   7      135.50      144.02     13.83 o 
  -2   8   7        7.22        8.53      1.01 o 
  -1   8   7       29.81       33.31      4.58 o 
   0   8   7      379.31      385.46     31.58 o 
   1   8   7       42.09       42.19      4.53 o 
   2   8   7       12.59       11.10      1.07 o 
   3   8   7        2.57        5.85      1.48 o 
   4   8   7        1.91       -0.09      0.96 o 
  -8   9   7        1.83        3.88      1.17 o 
  -7   9   7       16.64       18.31      1.22 o 
  -6   9   7       12.96        8.90      1.18 o 
  -5   9   7       17.11       15.54      1.07 o 
  -4   9   7        1.49        0.07      1.29 o 
  -3   9   7       10.90       14.62      1.12 o 
  -2   9   7       31.36       37.05      3.55 o 
  -1   9   7        1.58        2.38      1.62 o 
   0   9   7        8.44        3.41      0.94 o 
   1   9   7      124.47      128.61      8.41 o 
   2   9   7       72.30       86.53      6.23 o 
   3   9   7        3.31        4.99      0.84 o 
  -8  10   7        0.59       -0.18      1.03 o 
  -7  10   7       12.09       16.10      1.93 o 
  -6  10   7      189.74      196.98     14.28 o 
  -5  10   7       33.85       39.85      4.84 o 
  -4  10   7        6.94        6.32      1.27 o 
  -3  10   7       15.89       20.27      2.25 o 
  -2  10   7       13.17       17.78      3.15 o 
  -1  10   7       66.47       77.24      6.71 o 
   0  10   7        1.70        2.05      1.02 o 
   1  10   7       26.51       26.72      5.42 o 
   2  10   7      112.70      117.03      5.46 o 
  -7  11   7        0.50       -1.03      1.03 o 
  -6  11   7       13.26       13.89      1.24 o 
  -5  11   7        3.57        3.35      0.87 o 
  -4  11   7       11.71        8.97      0.96 o 
  -3  11   7        0.01       -0.42      1.36 o 
  -2  11   7       16.11       18.75      1.11 o 
  -1  11   7       89.18       97.22      5.60 o 
   0  11   7       36.49       43.52      1.35 o 
   1  11   7        0.44        1.58      1.22 o 
  -5  12   7      105.21      113.24     12.01 o 
  -4  12   7       59.20       73.78      7.39 o 
  -3  12   7        0.02       -0.43      0.97 o 
  -2  12   7       38.93       42.01      4.44 o 
  -1  12   7       40.00       44.74      5.11 o 
   1 -12   8        6.98        5.18      0.64 o 
   2 -12   8        8.01        7.67      0.91 o 
   3 -12   8        3.08        2.99      0.71 o 
   4 -12   8       15.41       17.94      0.89 o 
  -1 -11   8        3.12        0.92      0.77 o 
   0 -11   8       10.92       12.14      0.86 o 
   1 -11   8        0.11        0.70      1.58 o 
   2 -11   8        6.30        4.93      0.84 o 
   3 -11   8        1.44        3.09      0.79 o 
   4 -11   8        1.54        0.63      1.18 o 
   5 -11   8        1.72        2.02      1.34 o 
   6 -11   8        0.31       -0.64      1.41 o 
  -3 -10   8        1.20       -0.29      0.93 o 
  -2 -10   8       95.64       75.99      6.26 o 
  -1 -10   8       14.48       12.30      0.93 o 
   0 -10   8        4.97        4.97      0.86 o 
   1 -10   8       28.03       29.19      1.59 o 
   2 -10   8        4.56        4.93      0.94 o 
   3 -10   8        8.84        6.22      0.95 o 
   4 -10   8       19.42       17.24      1.11 o 
   5 -10   8       55.30       59.51      1.59 o 
   6 -10   8        5.85        7.91      0.89 o 
   7 -10   8        0.63        1.08      0.87 o 
  -4  -9   8        0.06        0.03      1.08 o 
  -3  -9   8        3.66        2.94      0.82 o 
  -2  -9   8      138.89      120.56      4.73 o 
  -1  -9   8        2.37        0.79      0.97 o 
   0  -9   8       35.24       34.98      1.31 o 
   1  -9   8       21.85       28.16      1.26 o 
   2  -9   8       35.18       35.33      2.79 o 
   3  -9   8        0.42        2.55      1.13 o 
   4  -9   8        5.12        6.04      1.08 o 
   5  -9   8       13.21       14.24      1.11 o 
   6  -9   8        0.03       -0.52      1.16 o 
   7  -9   8        0.97        1.55      1.62 o 
  -5  -8   8        0.30        1.37      0.56 o 
  -4  -8   8       60.77       47.88      1.43 o 
  -3  -8   8        5.63        5.02      2.59 o 
  -2  -8   8       39.68       35.44      2.70 o 
  -1  -8   8       90.79       91.16      4.78 o 
   0  -8   8        4.01        4.00      0.91 o 
   1  -8   8       39.28       38.77      1.38 o 
   2  -8   8        0.82        0.68      1.18 o 
   3  -8   8      115.42      120.77      2.61 o 
   4  -8   8        0.27       -0.73      1.36 o 
   5  -8   8       13.13       14.60      1.83 o 
   6  -8   8       74.11       83.73      2.42 o 
   7  -8   8        6.15        7.97      0.87 o 
   8  -8   8       10.24       11.19      0.69 o 
  -6  -7   8       19.50       20.45      1.59 o 
  -5  -7   8        0.12        1.11      1.00 o 
  -4  -7   8       10.96       10.59      1.12 o 
  -3  -7   8       30.23       31.87      1.59 o 
  -2  -7   8        0.14        0.56      1.54 o 
  -1  -7   8       21.28       24.58      1.33 o 
   0  -7   8       82.73       86.22      2.74 o 
   1  -7   8       37.81       41.21      1.53 o 
   2  -7   8        1.04        2.62      0.95 o 
   3  -7   8       22.64       22.05      1.27 o 
   4  -7   8        4.70        3.37      0.99 o 
   5  -7   8        1.62        2.29      1.76 o 
   6  -7   8       11.99       17.07      1.19 o 
   7  -7   8        0.25        0.80      0.85 o 
   8  -7   8        0.02       -0.96      0.96 o 
  -6  -6   8        0.18       -1.04      1.04 o 
  -5  -6   8       35.33       33.92      1.47 o 
  -4  -6   8       28.77       26.99      1.85 o 
  -3  -6   8       45.84       33.03      1.60 o 
  -2  -6   8        8.47        8.87      1.03 o 
  -1  -6   8        1.91        1.27      1.31 o 
   0  -6   8      270.55      286.40      7.05 o 
   1  -6   8        9.99       14.51      1.41 o 
   2  -6   8      155.61      179.05      3.47 o 
   3  -6   8      342.41      373.88      5.82 o 
   4  -6   8       73.98       84.01      1.92 o 
   5  -6   8        1.77       -0.84      1.50 o 
   6  -6   8        0.78        0.77      1.22 o 
   7  -6   8       66.10       68.44      1.71 o 
   8  -6   8       32.46       35.53      1.16 o 
  -7  -5   8       68.95       78.48      5.95 o 
  -6  -5   8        6.46        4.89      1.03 o 
  -5  -5   8        7.45        8.12      1.50 o 
  -4  -5   8        4.98        4.90      1.23 o 
  -3  -5   8       63.14       62.07      2.61 o 
  -2  -5   8       69.29       76.81      8.00 o 
  -1  -5   8       35.28       44.85      2.16 o 
   0  -5   8       49.49       47.96      1.39 o 
   1  -5   8      544.33      573.94     29.16 o 
   2  -5   8      250.18      265.14     31.55 o 
   3  -5   8      285.76      284.54     20.21 o 
   4  -5   8        0.76        2.31      1.28 o 
   5  -5   8       62.73       53.32      3.19 o 
   6  -5   8        1.77        2.79      0.84 o 
   7  -5   8       23.47       27.43      1.30 o 
   8  -5   8       80.00       83.71      1.84 o 
  -7  -4   8        0.08        0.73      0.94 o 
  -6  -4   8       38.00       34.48      3.31 o 
  -5  -4   8        0.01       -0.10      1.95 o 
  -4  -4   8      111.81      123.88      6.63 o 
  -3  -4   8      343.57      321.41     18.75 o 
  -2  -4   8       23.06       29.91      1.39 o 
  -1  -4   8        8.58       10.66      1.36 o 
   0  -4   8      623.59      641.39     56.66 o 
   1  -4   8      604.27      604.85     87.59 o 
   2  -4   8      225.91      196.14     28.27 o 
   3  -4   8        4.84        2.83      1.13 o 
   4  -4   8     1516.26     1518.89    110.71 o 
   5  -4   8      333.33      331.91     20.55 o 
   6  -4   8        4.35        6.09      1.06 o 
   7  -4   8       56.73       46.35      1.57 o 
   8  -4   8       57.60       49.38      2.65 o 
  -8  -3   8        3.56        3.96      0.69 o 
  -7  -3   8       28.93       29.66      1.30 o 
  -6  -3   8      314.29      299.41     15.96 o 
  -5  -3   8       70.27       69.84      8.26 o 
  -4  -3   8        9.49        4.34      1.78 o 
  -3  -3   8      533.30      505.06     74.09 o 
  -2  -3   8       77.57       78.39     16.79 o 
  -1  -3   8      708.63      796.55     19.05 o 
   0  -3   8        2.14        0.80      1.74 o 
   1  -3   8        9.21        8.81      1.00 o 
   2  -3   8      206.24      187.78     36.88 o 
   3  -3   8       62.12       50.79     10.56 o 
   4  -3   8      507.98      464.19     54.63 o 
   5  -3   8       15.47        9.71      1.15 o 
   6  -3   8        0.45        1.13      1.35 o 
   7  -3   8        6.16        5.05      1.03 o 
   8  -3   8        4.07        6.84      0.84 o 
  -8  -2   8        9.17        6.52      0.96 o 
  -7  -2   8       47.93       64.61      1.77 o 
  -6  -2   8       19.95       17.97      1.31 o 
  -5  -2   8      157.85      144.85     22.86 o 
  -4  -2   8       13.69        8.83      1.90 o 
  -3  -2   8      151.45      134.15     25.31 o 
  -2  -2   8      842.25      724.57     83.62 o 
  -1  -2   8      206.59      202.24      8.97 o 
   0  -2   8        7.62        6.97      0.84 o 
   1  -2   8      889.46      887.58    164.03 o 
   2  -2   8      876.00      774.54    138.52 o 
   3  -2   8      420.09      400.02     59.56 o 
   4  -2   8       59.29       52.05      5.28 o 
   5  -2   8      300.97      279.53     26.22 o 
   6  -2   8       32.88       24.66      2.77 o 
   7  -2   8      169.78      159.03      3.13 o 
   8  -2   8       26.08       24.71      1.08 o 
  -8  -1   8       30.12       33.13      2.23 o 
  -7  -1   8        6.23        7.56      1.07 o 
  -6  -1   8      119.98      130.23     13.53 o 
  -5  -1   8       87.90       72.33     12.02 o 
  -4  -1   8      169.61      147.20     37.86 o 
  -3  -1   8       27.21       25.31      6.92 o 
  -2  -1   8       67.51       90.30      6.33 o 
  -1  -1   8      300.99      302.00     15.49 o 
   0  -1   8        1.20        0.08      1.17 o 
   1  -1   8       43.92       43.47      4.08 o 
   2  -1   8      360.60      341.40     52.47 o 
   3  -1   8      109.00      101.47     15.71 o 
   4  -1   8        7.05        7.81      0.93 o 
   5  -1   8        1.55        0.13      1.41 o 
   6  -1   8       53.33       52.28      1.65 o 
   7  -1   8       86.32       96.84      2.03 o 
   8  -1   8        2.74        0.33      0.86 o 
  -9   0   8        3.62        5.30      0.64 o 
  -8   0   8        0.47       -0.91      1.21 o 
  -7   0   8        2.44        1.89      1.15 o 
  -6   0   8        2.23        9.01      1.28 o 
  -5   0   8      107.95       94.14     19.42 o 
  -4   0   8      176.48      123.56     29.50 o 
  -3   0   8        4.21        6.41      0.87 o 
  -2   0   8       81.86       70.28      3.33 o 
  -1   0   8      606.33      603.58     12.24 o 
   0   0   8      196.95      152.64      7.64 o 
   1   0   8      225.81      226.17     17.48 o 
   2   0   8      191.05      158.86     23.16 o 
   3   0   8       56.60       41.02      6.55 o 
   4   0   8      256.78      240.39     25.29 o 
   5   0   8       26.36       25.27      3.19 o 
   6   0   8      143.08      133.02      8.66 o 
   7   0   8        0.42       -0.42      1.21 o 
   8   0   8       51.74       45.79      1.36 o 
  -9   1   8        3.73        5.86      0.82 o 
  -8   1   8       31.55       32.24      1.53 o 
  -7   1   8      108.19       95.42     10.57 o 
  -6   1   8      282.59      265.14     42.66 o 
  -5   1   8      125.71      114.39     21.96 o 
  -4   1   8       15.50       13.60      9.18 o 
  -3   1   8       48.37       45.01      7.34 o 
  -2   1   8        0.04        1.91      2.42 o 
  -1   1   8      658.15      701.62     28.44 o 
   0   1   8       13.45       13.27      0.96 o 
   1   1   8      152.20      146.92      9.89 o 
   2   1   8       16.74       19.35      1.64 o 
   3   1   8        1.96        4.49      0.83 o 
   4   1   8        1.50        0.84      1.65 o 
   5   1   8        8.93       11.63      2.91 o 
   6   1   8       32.19       28.19      1.39 o 
   7   1   8        2.87        2.74      0.82 o 
   8   1   8        1.47        1.73      0.82 o 
  -9   2   8        2.01        0.09      1.31 o 
  -8   2   8       26.77       31.01      1.44 o 
  -7   2   8      157.81      140.57     18.72 o 
  -6   2   8       30.86       36.70      7.13 o 
  -5   2   8        1.71       -0.34      1.62 o 
  -4   2   8      496.76      449.84     82.82 o 
  -3   2   8      211.33      200.52     18.68 o 
  -2   2   8       12.22        9.09      0.96 o 
  -1   2   8       70.35       74.04      7.86 o 
   0   2   8     1014.50     1027.41     64.51 o 
   1   2   8      823.32      811.79     73.12 o 
   2   2   8      124.76      137.55     15.27 o 
   3   2   8      219.11      208.84     17.10 o 
   4   2   8      115.32       98.04     16.19 o 
   5   2   8       57.88       46.67      3.70 o 
   6   2   8        4.35        3.62      1.36 o 
   7   2   8       27.42       27.17      1.76 o 
  -9   3   8       18.13       14.22      0.96 o 
  -8   3   8       15.47       17.12      2.23 o 
  -7   3   8      157.61      149.62     17.25 o 
  -6   3   8      296.56      237.68     46.24 o 
  -5   3   8      512.34      435.78     89.38 o 
  -4   3   8       40.46       33.77      5.80 o 
  -3   3   8      185.64      172.92     14.68 o 
  -2   3   8       90.59       83.54      3.96 o 
  -1   3   8      331.75      333.03     18.45 o 
   0   3   8      794.92      805.10     51.64 o 
   1   3   8       93.02       93.35      4.24 o 
   2   3   8       84.94       87.83      8.25 o 
   3   3   8       14.53       14.92      1.92 o 
   4   3   8       32.37       34.69      3.15 o 
   5   3   8       23.81       19.65      2.42 o 
   6   3   8       18.09       14.42      1.13 o 
   7   3   8        0.39        1.28      0.92 o 
  -9   4   8        7.32        8.76      0.90 o 
  -8   4   8       10.16        6.54      1.06 o 
  -7   4   8        3.09       -0.47      1.45 o 
  -6   4   8      219.48      197.96     37.71 o 
  -5   4   8      172.38      143.92     27.46 o 
  -4   4   8       21.59       19.12      3.62 o 
  -3   4   8      287.16      245.16     27.06 o 
  -2   4   8      357.42      360.18     18.96 o 
  -1   4   8      385.07      378.93     25.09 o 
   0   4   8        1.50        4.27      0.91 o 
   1   4   8       18.63       15.49      1.97 o 
   2   4   8      113.15      112.77      8.45 o 
   3   4   8      217.07      206.01     19.65 o 
   4   4   8       72.29       74.57      5.06 o 
   5   4   8      115.34      124.16      7.66 o 
   6   4   8       32.92       33.03      2.79 o 
  -9   5   8       17.06       14.78      1.06 o 
  -8   5   8        0.22        0.27      2.32 o 
  -7   5   8        0.51       -1.38      1.38 o 
  -6   5   8       91.70       85.51     14.51 o 
  -5   5   8       14.34       13.90      1.65 o 
  -4   5   8       27.69       23.52      3.64 o 
  -3   5   8      405.41      376.51     35.17 o 
  -2   5   8     1542.14     1492.49    111.48 o 
  -1   5   8        2.37        1.84      0.91 o 
   0   5   8       81.76      108.66      9.00 o 
   1   5   8      599.04      602.84     43.61 o 
   2   5   8        0.73        1.37      1.13 o 
   3   5   8       89.25       92.71      7.62 o 
   4   5   8       75.05       82.30      4.46 o 
   5   5   8       34.29       35.51      2.27 o 
   6   5   8       33.70       34.91      1.06 o 
  -9   6   8        6.92        8.93      0.84 o 
  -8   6   8       38.36       38.69      1.74 o 
  -7   6   8        1.32        1.75      1.11 o 
  -6   6   8       10.78       11.16      3.33 o 
  -5   6   8       20.47       16.28      1.24 o 
  -4   6   8      137.34      144.47     24.62 o 
  -3   6   8      111.82      108.83     13.66 o 
  -2   6   8        1.22        5.17      1.01 o 
  -1   6   8        2.59        3.48      0.97 o 
   0   6   8      579.49      578.72     30.93 o 
   1   6   8      327.33      369.53     28.80 o 
   2   6   8       56.20       56.91      5.28 o 
   3   6   8        1.27       -0.53      1.12 o 
   4   6   8        1.37        0.74      1.28 o 
   5   6   8       21.08       21.88      1.03 o 
  -9   7   8       57.30       72.97      3.51 o 
  -8   7   8       11.47       12.09      1.03 o 
  -7   7   8        1.31        1.65      1.00 o 
  -6   7   8       15.41       16.39      1.18 o 
  -5   7   8       13.65       15.28      1.88 o 
  -4   7   8        2.49        0.50      2.05 o 
  -3   7   8       29.31       22.44      1.24 o 
  -2   7   8      383.37      380.88     29.55 o 
  -1   7   8      415.17      380.10     28.57 o 
   0   7   8        9.58       12.00      1.38 o 
   1   7   8      135.59      130.90     10.53 o 
   2   7   8        9.19       12.10      1.10 o 
   3   7   8       15.64       18.08      1.43 o 
   4   7   8        2.78        3.13      0.85 o 
   5   7   8        1.62        0.43      1.15 o 
  -8   8   8        2.17        5.29      1.53 o 
  -7   8   8        5.70        8.71      0.90 o 
  -6   8   8        6.06        7.93      1.03 o 
  -5   8   8       25.48       21.54      5.37 o 
  -4   8   8       10.07        8.94      1.02 o 
  -3   8   8       55.52       60.69      7.62 o 
  -2   8   8       12.24       13.04      2.82 o 
  -1   8   8        2.72        2.62      0.89 o 
   0   8   8        4.72        6.49      1.01 o 
   1   8   8       30.40       34.55      1.52 o 
   2   8   8       38.90       43.55      3.68 o 
   3   8   8       35.58       44.85      6.78 o 
   4   8   8       36.70       37.69      1.24 o 
  -8   9   8        2.17        3.91      0.92 o 
  -7   9   8       13.13       12.22      1.00 o 
  -6   9   8        3.06        5.06      1.20 o 
  -5   9   8       65.28       68.20      9.85 o 
  -4   9   8      150.02      159.08     18.88 o 
  -3   9   8       47.07       47.85      3.36 o 
  -2   9   8        0.34        1.15      0.98 o 
  -1   9   8       57.02       52.09      5.37 o 
   0   9   8       72.28       83.18      6.00 o 
   1   9   8        8.05        9.78      1.08 o 
   2   9   8        0.03        0.52      0.93 o 
   3   9   8       31.59       33.96      1.88 o 
  -7  10   8        0.19       -0.29      1.02 o 
  -6  10   8        0.97        0.30      1.14 o 
  -5  10   8       33.01       35.15      4.86 o 
  -4  10   8        4.54        5.50      0.91 o 
  -3  10   8        2.29        0.77      1.45 o 
  -2  10   8       12.27        9.32      2.02 o 
  -1  10   8        5.10        5.43      0.90 o 
   0  10   8        0.75        1.12      1.14 o 
   1  10   8       22.92       25.49      4.77 o 
   2  10   8        1.29        1.63      0.74 o 
  -6  11   8       35.44       32.04      4.81 o 
  -5  11   8        0.61        1.05      1.08 o 
  -4  11   8       43.31       51.01      6.43 o 
  -3  11   8      127.58      126.84     14.93 o 
  -2  11   8       21.19       22.78      1.39 o 
  -1  11   8        0.08        1.12      1.05 o 
   0  11   8       96.54      103.42      9.25 o 
   0 -11   9      131.19      107.02      2.10 o 
   1 -11   9       50.28       48.68      1.66 o 
   2 -11   9        0.16        0.73      0.73 o 
   3 -11   9       34.96       34.95      1.12 o 
   4 -11   9      128.86      136.81      2.72 o 
  -2 -10   9        3.26        2.35      1.20 o 
  -1 -10   9        1.52        1.55      0.92 o 
   0 -10   9        0.03       -0.21      1.36 o 
   1 -10   9        1.95        4.30      0.79 o 
   2 -10   9       13.84       11.43      0.93 o 
   3 -10   9        9.79        8.14      0.99 o 
   4 -10   9        8.95        9.20      1.39 o 
   5 -10   9        5.88        4.35      1.03 o 
   6 -10   9        0.54        0.90      0.85 o 
  -3  -9   9       47.26       43.04      1.21 o 
  -2  -9   9       86.25       73.00      1.67 o 
  -1  -9   9       10.25       14.00      1.29 o 
   0  -9   9       33.07       28.38      1.20 o 
   1  -9   9       54.34       58.53      1.90 o 
   2  -9   9       30.06       35.77      1.38 o 
   3  -9   9        2.01        1.44      1.05 o 
   4  -9   9       29.49       32.06      2.77 o 
   5  -9   9       58.62       60.25      1.59 o 
   6  -9   9        9.97        8.43      0.84 o 
  -4  -8   9        0.98        0.95      0.99 o 
  -3  -8   9        0.26        0.22      1.06 o 
  -2  -8   9       24.65       20.78      1.08 o 
  -1  -8   9        1.85        1.20      0.93 o 
   0  -8   9        8.78        7.49      0.91 o 
   1  -8   9        4.52        1.72      1.17 o 
   2  -8   9        0.66        1.53      1.39 o 
   3  -8   9       25.53       30.61      1.39 o 
   4  -8   9        0.13       -1.47      1.50 o 
   5  -8   9       67.72       65.95      1.84 o 
   6  -8   9        4.48        6.47      0.86 o 
   7  -8   9        1.81        2.66      0.62 o 
  -5  -7   9       18.66       21.36      1.03 o 
  -4  -7   9        1.01        0.82      1.18 o 
  -3  -7   9       14.42       12.16      1.08 o 
  -2  -7   9       20.86       20.22      1.25 o 
  -1  -7   9      376.09      367.22     16.76 o 
   0  -7   9        3.39        4.90      0.88 o 
   1  -7   9        2.93        2.75      0.88 o 
   2  -7   9      377.59      380.17     18.48 o 
   3  -7   9       50.01       55.46      1.95 o 
   4  -7   9       74.38       76.17      3.71 o 
   5  -7   9       11.91       14.59      1.24 o 
   6  -7   9       25.98       22.28      1.22 o 
   7  -7   9        0.16        1.32      0.64 o 
  -6  -6   9        5.73        6.27      0.69 o 
  -5  -6   9        0.28        1.45      1.11 o 
  -4  -6   9       23.54       20.63      1.69 o 
  -3  -6   9       11.10        9.51      1.24 o 
  -2  -6   9       55.63       45.41      1.60 o 
  -1  -6   9       12.65       14.88      1.08 o 
   0  -6   9       46.76       49.05      1.73 o 
   1  -6   9      254.43      258.77     13.37 o 
   2  -6   9       12.73       12.42      2.19 o 
   3  -6   9       53.83       52.15      2.77 o 
   4  -6   9        7.40        8.98      1.10 o 
   5  -6   9        1.16        0.83      1.12 o 
   6  -6   9       30.22       24.05      1.26 o 
   7  -6   9        8.09        5.17      0.81 o 
   8  -6   9        1.34        2.09      0.89 o 
  -6  -5   9        5.17        5.11      0.91 o 
  -5  -5   9       57.90       59.24      1.74 o 
  -4  -5   9      457.19      445.96     11.94 o 
  -3  -5   9       45.01       39.05      1.54 o 
  -2  -5   9        1.43        2.91      0.94 o 
  -1  -5   9      164.00      189.48      4.75 o 
   0  -5   9      234.80      243.05     11.95 o 
   1  -5   9       11.55       13.87      1.18 o 
   2  -5   9        9.43        8.68      2.21 o 
   3  -5   9      459.92      440.05     34.58 o 
   4  -5   9       84.01       82.43      6.12 o 
   5  -5   9       28.18       35.04      1.38 o 
   6  -5   9       59.77       62.30      1.70 o 
   7  -5   9       62.64       56.46      1.50 o 
   8  -5   9        0.78        1.42      0.74 o 
  -7  -4   9        2.82        0.71      1.24 o 
  -6  -4   9       76.47       84.30      4.03 o 
  -5  -4   9       56.86       57.24      4.64 o 
  -4  -4   9       76.30       80.90      9.78 o 
  -3  -4   9       13.16       17.49      1.35 o 
  -2  -4   9        6.87        2.90      5.66 o 
  -1  -4   9       66.68       75.27      2.18 o 
   0  -4   9        6.70        8.82      0.98 o 
   1  -4   9        0.43        1.07      1.01 o 
   2  -4   9      450.99      406.40     83.92 o 
   3  -4   9      623.45      605.83     80.77 o 
   4  -4   9       23.62       28.78      4.16 o 
   5  -4   9        0.13        3.21      2.30 o 
   6  -4   9      102.28       89.64      1.90 o 
   7  -4   9       14.29       13.80      1.62 o 
   8  -4   9        9.08       11.95      0.81 o 
  -7  -3   9        8.99       13.43      1.38 o 
  -6  -3   9       34.44       31.97      1.40 o 
  -5  -3   9       10.03       12.28      1.16 o 
  -4  -3   9        0.55       -0.15      1.31 o 
  -3  -3   9       36.28       30.83      7.44 o 
  -2  -3   9       44.75       38.63      9.71 o 
  -1  -3   9       26.92       32.45      3.19 o 
   0  -3   9      327.90      332.13     48.60 o 
   1  -3   9      105.10       89.87     19.77 o 
   2  -3   9      145.84      139.64     31.68 o 
   3  -3   9      141.12      158.21     25.40 o 
   4  -3   9       87.46       88.72      8.16 o 
   5  -3   9       68.09       62.46      1.70 o 
   6  -3   9        0.15       -0.23      1.35 o 
   7  -3   9       10.15       14.72      1.25 o 
   8  -3   9       30.63       32.25      1.03 o 
  -8  -2   9        7.31       10.01      0.96 o 
  -7  -2   9       37.61       41.96      1.36 o 
  -6  -2   9        2.48        5.24      1.01 o 
  -5  -2   9      106.35      102.64     17.78 o 
  -4  -2   9      145.78      129.53     28.58 o 
  -3  -2   9        0.26        1.10      1.93 o 
  -2  -2   9        0.39        2.02      1.60 o 
  -1  -2   9      179.25      190.39      6.97 o 
   0  -2   9      672.56      696.45     49.73 o 
   1  -2   9      352.36      356.32     68.70 o 
   2  -2   9        9.57        9.29      2.26 o 
   3  -2   9       58.27       52.68      8.05 o 
   4  -2   9      105.07       92.90     13.52 o 
   5  -2   9       20.96       26.79      3.66 o 
   6  -2   9       19.13       13.99      2.44 o 
   7  -2   9        0.23        2.65      2.19 o 
   8  -2   9        3.77        0.70      0.89 o 
  -8  -1   9        1.05       -1.04      1.04 o 
  -7  -1   9        8.57        9.58      1.29 o 
  -6  -1   9       40.91       37.37      3.62 o 
  -5  -1   9       47.28       37.56      6.10 o 
  -4  -1   9        1.35        0.45      1.15 o 
  -3  -1   9       16.69       12.70      3.01 o 
  -2  -1   9       12.51       11.91      1.38 o 
  -1  -1   9      107.55      132.80      8.45 o 
   0  -1   9      110.43       97.15      5.97 o 
   1  -1   9      448.99      424.23     49.57 o 
   2  -1   9        0.76        1.47      1.12 o 
   3  -1   9        2.61        1.70      1.99 o 
   4  -1   9      228.21      224.62     32.95 o 
   5  -1   9       52.96       58.59      4.71 o 
   6  -1   9       22.06       16.17      1.55 o 
   7  -1   9        0.79        1.56      0.90 o 
   8  -1   9       28.93       28.17      0.94 o 
  -8   0   9        5.11        1.78      2.66 o 
  -7   0   9       65.58       72.19      4.97 o 
  -6   0   9       13.72       16.45      3.14 o 
  -5   0   9       49.53       43.04     12.03 o 
  -4   0   9       28.18       31.95      7.86 o 
  -3   0   9      173.86      170.96     21.47 o 
  -2   0   9       38.32       33.32      1.20 o 
  -1   0   9        4.69        5.99      1.43 o 
   0   0   9       55.50       57.83      3.59 o 
   1   0   9       65.88       52.24      5.63 o 
   2   0   9      186.54      169.43     18.63 o 
   3   0   9        0.91        0.40      1.35 o 
   4   0   9        8.54       11.53      2.89 o 
   5   0   9        7.46        6.38      1.25 o 
   6   0   9       10.80       10.39      1.11 o 
   7   0   9       18.49       17.58      1.00 o 
  -8   1   9       24.94       24.17      2.04 o 
  -7   1   9        8.42        6.18      1.85 o 
  -6   1   9       28.54       32.64      5.45 o 
  -5   1   9      214.01      187.34     40.77 o 
  -4   1   9        5.62        7.20      5.97 o 
  -3   1   9       42.64       38.44      3.45 o 
  -2   1   9        2.80       -0.07      1.30 o 
  -1   1   9      357.28      382.93     18.89 o 
   0   1   9       21.20       21.81      3.48 o 
   1   1   9       68.93       72.50      7.50 o 
   2   1   9      276.86      270.80     31.48 o 
   3   1   9        1.87        0.35      1.45 o 
   4   1   9        2.32        1.74      1.20 o 
   5   1   9      125.85      118.23     11.90 o 
   6   1   9       13.91       17.71      1.11 o 
   7   1   9       15.86       14.30      0.90 o 
  -9   2   9       17.07       16.04      0.86 o 
  -8   2   9       12.30        9.38      1.03 o 
  -7   2   9        1.24        1.38      1.62 o 
  -6   2   9       19.67       24.14      6.36 o 
  -5   2   9      344.91      307.80     74.91 o 
  -4   2   9       23.28       19.36      4.34 o 
  -3   2   9        3.73        1.47      1.13 o 
  -2   2   9      999.20      975.87     51.30 o 
  -1   2   9      665.46      698.85     50.76 o 
   0   2   9       16.84       22.05      1.97 o 
   1   2   9       13.18       14.01      2.65 o 
   2   2   9       97.29       98.51     12.65 o 
   3   2   9       62.82       66.55     12.36 o 
   4   2   9      176.59      167.17     15.85 o 
   5   2   9        1.27        2.26      0.87 o 
   6   2   9        4.22        3.60      0.85 o 
   7   2   9       15.95       12.07      0.99 o 
  -9   3   9        1.69        0.51      0.79 o 
  -8   3   9        0.01        0.40      1.34 o 
  -7   3   9        3.05        7.58      1.03 o 
  -6   3   9       21.71       21.72      4.53 o 
  -5   3   9      209.55      175.90     45.45 o 
  -4   3   9       17.69       18.79      4.89 o 
  -3   3   9        4.38        0.85      1.92 o 
  -2   3   9      227.20      228.53      8.71 o 
  -1   3   9      357.80      341.36     26.93 o 
   0   3   9      307.33      456.94      5.94 o 
   1   3   9       29.33       28.41      3.64 o 
   2   3   9        0.25        1.91      0.98 o 
   3   3   9        5.80        7.91      1.08 o 
   4   3   9        7.35        6.21      0.99 o 
   5   3   9        2.51        2.30      2.35 o 
   6   3   9       53.66       55.49      1.76 o 
  -9   4   9       17.05       23.24      1.72 o 
  -8   4   9       64.94       74.59      6.96 o 
  -7   4   9       58.57       61.44      8.18 o 
  -6   4   9        8.71        9.27      2.59 o 
  -5   4   9      124.81      118.24     24.78 o 
  -4   4   9      668.72      610.20     90.80 o 
  -3   4   9      624.67      589.61     54.59 o 
  -2   4   9       62.99       55.54      1.70 o 
  -1   4   9      171.16      168.87     14.76 o 
   0   4   9      273.82      258.37     13.69 o 
   1   4   9        2.45        1.39      1.61 o 
   2   4   9       12.05        9.40      1.05 o 
   3   4   9        7.81        7.08      2.80 o 
   4   4   9      106.12      102.22     12.27 o 
   5   4   9       59.70       53.77      4.45 o 
   6   4   9       13.09       11.77      1.13 o 
  -8   5   9       11.68        9.00      2.16 o 
  -7   5   9       69.34       56.08      5.81 o 
  -6   5   9        0.93        1.23      0.98 o 
  -5   5   9       12.73       10.00      1.74 o 
  -4   5   9       48.79       42.85      7.02 o 
  -3   5   9       30.31       40.63      4.91 o 
  -2   5   9       68.61       64.08      4.43 o 
  -1   5   9       13.28       10.34      1.52 o 
   0   5   9      357.71      363.74     30.78 o 
   1   5   9        8.23        9.49      1.25 o 
   2   5   9        4.66        3.59      1.22 o 
   3   5   9       41.77       37.42      4.27 o 
   4   5   9       52.29       51.37      5.23 o 
   5   5   9        7.53        8.38      0.79 o 
  -8   6   9        8.51       15.36      1.08 o 
  -7   6   9        5.41       12.86      2.66 o 
  -6   6   9       34.53       33.56      6.22 o 
  -5   6   9        1.18        1.37      0.85 o 
  -4   6   9        5.23        4.52      1.74 o 
  -3   6   9      213.78      207.16     29.91 o 
  -2   6   9       81.38       64.68      6.03 o 
  -1   6   9        3.90        2.14      1.12 o 
   0   6   9       25.00       26.67      3.29 o 
   1   6   9       36.63       36.36      1.67 o 
   2   6   9       15.35       12.85      1.25 o 
   3   6   9        1.30        2.33      1.08 o 
   4   6   9        2.48        1.80      0.85 o 
   5   6   9        7.18        7.68      0.68 o 
  -8   7   9        4.98        5.47      2.40 o 
  -7   7   9        0.97       -0.10      2.00 o 
  -6   7   9       23.01       21.66      2.72 o 
  -5   7   9        5.34        0.89      1.43 o 
  -4   7   9        3.40        2.33      1.15 o 
  -3   7   9      191.81      190.01     24.61 o 
  -2   7   9       68.72       66.72      7.44 o 
  -1   7   9       54.68       56.24      5.70 o 
   0   7   9       27.44       27.91      3.24 o 
   1   7   9       11.09        9.99      1.72 o 
   2   7   9      117.12      114.57     13.30 o 
   3   7   9        5.88        9.11      0.95 o 
   4   7   9       15.34       13.15      0.89 o 
  -8   8   9        0.37        0.95      0.90 o 
  -7   8   9        0.02       -0.14      1.09 o 
  -6   8   9       15.85       18.97      1.29 o 
  -5   8   9        7.20       12.09      2.40 o 
  -4   8   9       13.69        8.95      3.05 o 
  -3   8   9       28.52       28.51      3.57 o 
  -2   8   9       14.14       16.00      3.33 o 
  -1   8   9        0.54        0.15      0.97 o 
   0   8   9        5.72        6.29      1.95 o 
   1   8   9       11.84       10.27      2.56 o 
   2   8   9        0.02        0.17      1.18 o 
   3   8   9        1.57        1.81      0.80 o 
  -7   9   9        4.55        3.38      0.71 o 
  -6   9   9        0.61        1.16      1.03 o 
  -5   9   9        3.25        4.50      3.19 o 
  -4   9   9       14.32       13.25      2.04 o 
  -3   9   9        6.32        7.84      1.00 o 
  -2   9   9        1.29        1.13      1.13 o 
  -1   9   9        1.94        2.42      0.99 o 
   0   9   9        6.19        9.22      1.22 o 
   1   9   9       13.60       17.27      1.85 o 
   2   9   9        0.73        1.06      0.86 o 
  -6  10   9        2.70        2.00      0.76 o 
  -5  10   9        9.21       10.62      1.27 o 
  -4  10   9       26.17       26.77      3.36 o 
  -3  10   9        1.49        0.94      1.57 o 
  -2  10   9        3.01        3.88      1.53 o 
  -1  10   9       16.85       16.67      2.25 o 
   0  10   9        3.18        3.92      0.72 o 
   1  10   9        5.20        4.77      2.58 o 
  -4  11   9        3.23        2.85      1.18 o 
  -3  11   9        9.31        8.76      1.64 o 
  -2  11   9        6.65        9.36      1.03 o 
  -1 -10  10       67.82       52.01      1.60 o 
   0 -10  10       13.23       11.18      1.08 o 
   1 -10  10        3.49        0.88      0.82 o 
   2 -10  10       34.09       32.12      1.13 o 
   3 -10  10       38.72       40.72      1.29 o 
   4 -10  10        2.18        2.26      1.01 o 
  -2  -9  10       10.08        9.58      1.01 o 
  -1  -9  10       11.55       11.67      1.25 o 
   0  -9  10        3.03        2.12      1.04 o 
   1  -9  10        2.42        3.38      0.91 o 
   2  -9  10        0.11       -1.10      1.10 o 
   3  -9  10        2.99        3.63      0.84 o 
   4  -9  10        0.24        1.24      1.13 o 
   5  -9  10       50.53       50.35      1.33 o 
  -3  -8  10        3.19        2.26      0.98 o 
  -2  -8  10       13.95        8.92      1.32 o 
  -1  -8  10       10.71        7.56      1.32 o 
   0  -8  10       49.50       55.97      1.48 o 
   1  -8  10       13.94       15.29      1.57 o 
   2  -8  10       19.64       19.59      1.90 o 
   3  -8  10      204.24      197.30     10.37 o 
   4  -8  10      117.13      122.21      2.91 o 
   5  -8  10       17.80       16.99      1.50 o 
   6  -8  10        0.56       -0.45      1.11 o 
  -4  -7  10        0.11       -1.11      1.60 o 
  -3  -7  10        0.35        0.87      1.64 o 
  -2  -7  10        3.21        3.27      1.22 o 
  -1  -7  10        2.25        0.00      2.05 o 
   0  -7  10       84.95       82.42      2.51 o 
   1  -7  10        3.54        3.98      0.86 o 
   2  -7  10       95.72       96.72      5.41 o 
   3  -7  10        6.86       10.14      1.13 o 
   4  -7  10       21.47       24.03      1.71 o 
   5  -7  10        1.94        0.47      1.23 o 
   6  -7  10       29.41       31.34      1.57 o 
   7  -7  10        9.09        9.27      1.13 o 
  -5  -6  10        1.39        2.05      0.76 o 
  -4  -6  10       66.49       65.63      2.44 o 
  -3  -6  10       82.03       83.54      3.03 o 
  -2  -6  10      209.81      196.75      5.80 o 
  -1  -6  10       20.92       21.78      1.27 o 
   0  -6  10      309.78      319.34     25.83 o 
   1  -6  10       11.93       11.98      1.11 o 
   2  -6  10       45.09       54.71      4.36 o 
   3  -6  10       34.43       33.16      1.48 o 
   4  -6  10       81.32       73.70      1.77 o 
   5  -6  10        7.28        7.25      1.55 o 
   6  -6  10       47.00       36.83      1.29 o 
   7  -6  10        1.21       -0.43      0.93 o 
  -6  -5  10       28.68       30.14      2.11 o 
  -5  -5  10        1.84        1.11      1.57 o 
  -4  -5  10       18.54       16.70      1.40 o 
  -3  -5  10       88.04       92.86      4.71 o 
  -2  -5  10       49.36       53.33      2.16 o 
  -1  -5  10      306.76      299.70      4.97 o 
   0  -5  10       11.19        8.96      1.18 o 
   1  -5  10       53.38       59.99      9.34 o 
   2  -5  10       36.55       33.77      4.67 o 
   3  -5  10       82.98       84.31     12.42 o 
   4  -5  10        1.92       -0.65      1.71 o 
   5  -5  10        3.06        5.28      0.99 o 
   6  -5  10       54.62       46.16      1.45 o 
   7  -5  10       16.51       15.67      1.25 o 
  -6  -4  10       38.61       40.65      2.44 o 
  -5  -4  10       44.56       47.29      3.59 o 
  -4  -4  10       27.38       25.72      4.81 o 
  -3  -4  10       70.14       60.62     11.16 o 
  -2  -4  10       16.52       18.80      5.43 o 
  -1  -4  10       34.79       40.97      7.18 o 
   0  -4  10        2.46        0.45      3.10 o 
   1  -4  10      498.72      414.62    113.94 o 
   2  -4  10      294.78      250.88     60.92 o 
   3  -4  10       96.38       82.96     18.05 o 
   4  -4  10       13.12       12.84      2.23 o 
   5  -4  10        0.90       -0.35      0.97 o 
   6  -4  10       64.37       59.36      2.67 o 
   7  -4  10        1.93        2.57      1.65 o 
  -7  -3  10        7.84        9.76      0.96 o 
  -6  -3  10        9.30       10.65      1.08 o 
  -5  -3  10        0.48        1.28      1.65 o 
  -4  -3  10        1.05        1.85      1.10 o 
  -3  -3  10        4.74        1.87      2.58 o 
  -2  -3  10        6.02        4.44      0.88 o 
  -1  -3  10       33.27       46.26      1.58 o 
   0  -3  10       39.80       44.90      3.66 o 
   1  -3  10      110.41       90.66     23.49 o 
   2  -3  10        4.76        4.69      1.08 o 
   3  -3  10       15.67       18.84      4.04 o 
   4  -3  10        3.34        2.83      1.13 o 
   5  -3  10        1.22        0.63      0.95 o 
   6  -3  10        0.84       -0.59      1.64 o 
   7  -3  10        2.69        2.43      1.62 o 
  -7  -2  10        3.50        4.58      2.42 o 
  -6  -2  10       22.89       18.60      2.70 o 
  -5  -2  10      123.52      104.52     17.05 o 
  -4  -2  10      240.88      181.61     55.29 o 
  -3  -2  10       82.53       70.38     18.29 o 
  -2  -2  10       30.63       29.83      1.81 o 
  -1  -2  10      107.84      113.93      2.47 o 
   0  -2  10        1.25        1.13      1.58 o 
   1  -2  10      176.67      159.73     35.59 o 
   2  -2  10       55.52       48.46     10.65 o 
   3  -2  10        1.11       -0.41      2.14 o 
   4  -2  10        3.14        6.54      0.98 o 
   5  -2  10       12.89       14.86      1.18 o 
   6  -2  10        0.42        1.60      0.98 o 
   7  -2  10        0.44       -0.77      0.91 o 
  -7  -1  10       11.19       10.52      1.58 o 
  -6  -1  10        0.18        1.19      1.06 o 
  -5  -1  10       23.54       33.65      9.44 o 
  -4  -1  10       11.78        6.85      2.12 o 
  -3  -1  10       27.88       19.07      3.01 o 
  -2  -1  10       50.48       37.59      3.31 o 
  -1  -1  10        7.20        3.93      0.93 o 
   0  -1  10      121.22      118.42      8.71 o 
   1  -1  10       19.21       19.23      1.88 o 
   2  -1  10        7.17        4.51      1.18 o 
   3  -1  10       19.79       16.73      5.35 o 
   4  -1  10        1.18        3.45      0.94 o 
   5  -1  10        7.95        7.76      0.98 o 
   6  -1  10        4.38        4.35      0.87 o 
   7  -1  10        0.02        0.38      0.92 o 
  -8   0  10       30.24       27.54      2.46 o 
  -7   0  10        0.17        0.29      1.23 o 
  -6   0  10       48.66       48.66      8.57 o 
  -5   0  10        3.14        2.19      1.22 o 
  -4   0  10       63.25       52.56     15.69 o 
  -3   0  10        5.37        5.34      2.25 o 
  -2   0  10        4.88        6.50      1.06 o 
  -1   0  10      112.54      107.44      3.12 o 
   0   0  10      178.68      168.39     18.28 o 
   1   0  10       54.17       58.58      9.52 o 
   2   0  10       56.92       59.02     11.42 o 
   3   0  10        8.89        8.76      1.69 o 
   4   0  10        7.19       10.03      3.06 o 
   5   0  10       91.95       92.95      8.48 o 
   6   0  10        6.49        9.56      1.10 o 
   7   0  10       24.26       24.64      1.39 o 
  -8   1  10        0.01        1.91      1.36 o 
  -7   1  10       36.82       43.06      2.94 o 
  -6   1  10        0.57        0.03      1.43 o 
  -5   1  10       75.46       65.17     17.77 o 
  -4   1  10       28.99       34.84      6.85 o 
  -3   1  10        0.69       -0.57      2.37 o 
  -2   1  10        0.68        1.37      2.19 o 
  -1   1  10        3.08        6.92      1.10 o 
   0   1  10       39.91       37.08      2.68 o 
   1   1  10        5.69        6.40      1.29 o 
   2   1  10       44.55       42.10      6.67 o 
   3   1  10       90.56       78.24     14.90 o 
   4   1  10       24.82       27.56      3.24 o 
   5   1  10       99.78       99.14     12.16 o 
   6   1  10        6.68        8.58      0.87 o 
  -8   2  10        2.36        1.27      0.91 o 
  -7   2  10       48.51       37.58      3.76 o 
  -6   2  10       16.28       12.71      2.06 o 
  -5   2  10        3.79        9.42      2.04 o 
  -4   2  10        4.72        2.56      1.10 o 
  -3   2  10       33.03       28.87      4.06 o 
  -2   2  10        1.87        2.40      2.05 o 
  -1   2  10        0.56        2.18      1.34 o 
   0   2  10      199.62      193.75     21.52 o 
   1   2  10        4.99        6.92      0.98 o 
   2   2  10      277.64      280.29     47.38 o 
   3   2  10      104.73      104.89     16.21 o 
   4   2  10       22.36       24.10      3.34 o 
   5   2  10        0.27        2.04      0.95 o 
   6   2  10       18.03       19.83      1.38 o 
  -8   3  10        2.87        1.62      0.85 o 
  -7   3  10        4.44        5.44      0.95 o 
  -6   3  10       16.72       21.65      3.43 o 
  -5   3  10        4.61        3.51      0.92 o 
  -4   3  10        3.96        5.84      1.58 o 
  -3   3  10       10.40       12.85      2.25 o 
  -2   3  10        3.38        1.81      1.38 o 
  -1   3  10       51.16       59.01      5.63 o 
   0   3  10        0.04        1.43      1.07 o 
   1   3  10        3.82        1.61      1.14 o 
   2   3  10        4.68        3.24      1.29 o 
   3   3  10       35.58       41.92      5.09 o 
   4   3  10       15.56       20.64      1.45 o 
   5   3  10        0.75        0.94      1.41 o 
   6   3  10       16.61       20.38      1.79 o 
  -8   4  10       31.31       33.43      4.32 o 
  -7   4  10       11.62       12.92      1.11 o 
  -6   4  10        2.77        6.46      2.00 o 
  -5   4  10        0.01       -0.35      1.36 o 
  -4   4  10       39.41       35.11      7.14 o 
  -3   4  10      281.02      265.30     22.41 o 
  -2   4  10       10.30       10.75      2.65 o 
  -1   4  10       61.78       61.20      5.47 o 
   0   4  10      235.38      247.08     27.74 o 
   1   4  10       63.61       73.24      8.72 o 
   2   4  10        7.62        5.34      3.10 o 
   3   4  10       31.17       32.29      7.54 o 
   4   4  10       45.88       52.72      5.46 o 
   5   4  10       61.05       64.82      6.92 o 
  -8   5  10       13.27        9.96      2.04 o 
  -7   5  10       15.66       12.25      1.24 o 
  -6   5  10       24.86       18.19      3.47 o 
  -5   5  10        0.70        1.93      1.20 o 
  -4   5  10       21.79       22.52      4.16 o 
  -3   5  10      104.81      104.18     17.34 o 
  -2   5  10       45.18       42.59      3.35 o 
  -1   5  10       36.85       39.86      5.31 o 
   0   5  10       38.51       36.54      1.83 o 
   1   5  10       66.01       71.49     10.81 o 
   2   5  10        1.44        0.15      1.39 o 
   3   5  10        5.70        7.18      1.02 o 
   4   5  10        1.78        1.54      0.73 o 
   5   5  10       14.06       21.12      1.55 o 
  -8   6  10        1.85        0.39      0.88 o 
  -7   6  10       16.62       13.18      1.04 o 
  -6   6  10       65.35       46.64     11.45 o 
  -5   6  10        2.80        1.88      1.01 o 
  -4   6  10        7.15        6.64      1.81 o 
  -3   6  10       52.78       56.90      9.64 o 
  -2   6  10      123.82      128.81     13.84 o 
  -1   6  10       36.36       38.13      2.74 o 
   0   6  10       56.02       57.49      5.61 o 
   1   6  10      362.42      380.43     49.24 o 
   2   6  10      162.44      180.66     24.72 o 
   3   6  10        4.63        3.68      1.58 o 
   4   6  10        2.95        3.11      0.66 o 
  -7   7  10        4.56        4.37      0.84 o 
  -6   7  10        7.17        8.37      1.86 o 
  -5   7  10        2.77        4.19      0.98 o 
  -4   7  10        4.92        7.40      1.41 o 
  -3   7  10        0.10       -0.81      2.11 o 
  -2   7  10       36.36       33.08      3.59 o 
  -1   7  10       19.54       18.90      2.53 o 
   0   7  10        2.37        2.09      1.60 o 
   1   7  10       28.64       28.76      6.85 o 
   2   7  10       15.22       16.57      3.50 o 
   3   7  10       16.90       19.00      2.80 o 
  -7   8  10        0.43        0.09      0.91 o 
  -6   8  10       22.48       25.07      3.57 o 
  -5   8  10      130.48      112.76     21.53 o 
  -4   8  10      108.58      102.59     23.63 o 
  -3   8  10        0.09       -1.32      1.40 o 
  -2   8  10      165.35      161.75     15.65 o 
  -1   8  10       22.12       28.80      4.96 o 
   0   8  10        1.75        4.67      0.84 o 
   1   8  10       29.40       38.86      5.35 o 
   2   8  10       47.79       47.78      3.92 o 
  -6   9  10        7.13        9.57      1.78 o 
  -5   9  10        4.45        5.94      0.85 o 
  -4   9  10        0.46        1.14      1.29 o 
  -3   9  10        1.00        1.29      1.09 o 
  -2   9  10        1.12        1.76      0.76 o 
  -1   9  10        0.58        1.24      0.79 o 
   0   9  10        1.35        0.33      1.06 o 
   1   9  10        2.53        2.71      0.61 o 
  -5  10  10       27.83       33.82      5.00 o 
  -4  10  10       78.39       80.78     12.25 o 
  -3  10  10       45.40       51.76      8.59 o 
  -2  10  10       10.21       12.01      2.12 o 
  -1  10  10       71.42       76.36     15.07 o 
  -1  -9  11       10.12        9.27      0.94 o 
   0  -9  11       34.61       31.99      1.46 o 
   1  -9  11        4.24        4.46      0.87 o 
   2  -9  11        1.19        2.86      1.48 o 
   3  -9  11        2.65        0.37      1.12 o 
   4  -9  11       20.19       23.78      1.01 o 
  -2  -8  11        4.75        2.12      0.87 o 
  -1  -8  11        3.13        0.84      1.43 o 
   0  -8  11       21.59       22.44      1.43 o 
   1  -8  11        0.30        1.08      0.98 o 
   2  -8  11       10.75       10.48      1.36 o 
   3  -8  11        7.41        8.36      0.96 o 
   4  -8  11       40.27       45.14      1.34 o 
   5  -8  11       31.25       31.23      1.03 o 
  -3  -7  11        2.94        4.53      1.08 o 
  -2  -7  11        2.47        3.94      1.11 o 
  -1  -7  11       27.24       25.12      1.64 o 
   0  -7  11        1.28        0.49      1.81 o 
   1  -7  11       21.61       21.50      1.71 o 
   2  -7  11       20.20       24.61      1.30 o 
   3  -7  11        0.95        0.92      1.08 o 
   4  -7  11       73.25       62.42      1.66 o 
   5  -7  11       13.56       17.67      0.98 o 
   6  -7  11        3.86        5.65      0.68 o 
  -4  -6  11        2.33        6.48      1.08 o 
  -3  -6  11        0.33        0.38      1.64 o 
  -2  -6  11       19.99       10.24      1.74 o 
  -1  -6  11       12.15       10.96      1.03 o 
   0  -6  11        0.79        3.13      1.22 o 
   1  -6  11        9.57       10.78      1.76 o 
   2  -6  11       32.06       31.61      1.81 o 
   3  -6  11        0.09        0.79      1.45 o 
   4  -6  11        0.19        0.67      1.26 o 
   5  -6  11      162.95      160.37      3.15 o 
   6  -6  11        0.54        1.05      0.82 o 
  -5  -5  11       12.00       14.00      1.18 o 
  -4  -5  11        6.32        6.20      1.32 o 
  -3  -5  11       41.83       42.97      2.37 o 
  -2  -5  11       97.12       88.90      3.33 o 
  -1  -5  11       77.25       78.43      8.68 o 
   0  -5  11        1.39        3.63      1.41 o 
   1  -5  11       52.89       42.06      8.52 o 
   2  -5  11       49.30       47.19      7.74 o 
   3  -5  11       19.05       18.85      3.59 o 
   4  -5  11        5.36        4.61      0.96 o 
   5  -5  11       94.02       78.95      5.67 o 
   6  -5  11       40.83       39.97      1.22 o 
  -6  -4  11       11.31        8.57      1.01 o 
  -5  -4  11       36.40       35.76      1.78 o 
  -4  -4  11        0.06       -0.56      1.95 o 
  -3  -4  11       12.73        9.24      1.62 o 
  -2  -4  11       35.94       27.49      6.83 o 
  -1  -4  11        1.46       -0.11      1.46 o 
   0  -4  11       64.13       63.83     19.63 o 
   1  -4  11        9.33        6.74      1.48 o 
   2  -4  11       69.81       70.64     16.08 o 
   3  -4  11        8.16       10.43      1.65 o 
   4  -4  11        2.24        1.57      1.48 o 
   5  -4  11        6.65        2.79      0.87 o 
   6  -4  11       45.00       53.56      1.36 o 
  -6  -3  11        6.78        8.39      1.34 o 
  -5  -3  11        7.46        7.63      1.50 o 
  -4  -3  11       42.86       49.49      2.27 o 
  -3  -3  11        7.32        6.23      1.50 o 
  -2  -3  11        0.35        0.05      1.16 o 
  -1  -3  11      193.84      193.35     17.53 o 
   0  -3  11      399.06      369.74     57.28 o 
   1  -3  11       10.61       11.76      4.25 o 
   2  -3  11      199.38      165.14     51.00 o 
   3  -3  11      233.96      216.10     45.37 o 
   4  -3  11       60.10       60.92      7.03 o 
   5  -3  11        0.28        2.97      1.11 o 
   6  -3  11        2.03        2.14      0.80 o 
  -6  -2  11        6.60        7.40      0.91 o 
  -5  -2  11       18.61       14.74      2.89 o 
  -4  -2  11       46.75       37.37     12.60 o 
  -3  -2  11        3.69        4.96      1.32 o 
  -2  -2  11        1.21        0.61      1.03 o 
  -1  -2  11        1.44        0.69      1.59 o 
   0  -2  11      124.75      122.03     20.00 o 
   1  -2  11       23.86       20.49      4.77 o 
   2  -2  11        0.38        0.59      1.35 o 
   3  -2  11       41.06       40.26      8.31 o 
   4  -2  11       13.91       16.60      2.84 o 
   5  -2  11        3.74        2.26      0.83 o 
   6  -2  11        1.01        1.01      0.78 o 
  -7  -1  11        7.61        6.76      0.76 o 
  -6  -1  11       30.34       20.81      4.88 o 
  -5  -1  11       12.26       10.22      1.31 o 
  -4  -1  11       83.95       70.84     17.39 o 
  -3  -1  11      145.85      108.92     22.65 o 
  -2  -1  11      113.91      109.71      5.43 o 
  -1  -1  11        5.17        5.98      0.94 o 
   0  -1  11      385.85      373.50     46.15 o 
   1  -1  11      171.17      160.32     28.93 o 
   2  -1  11       19.40       15.42      2.58 o 
   3  -1  11       25.00       20.12      5.09 o 
   4  -1  11       65.05       54.42      7.79 o 
   5  -1  11       35.01       29.99      1.62 o 
   6  -1  11        6.26        5.59      1.62 o 
  -7   0  11        5.31        4.92      0.84 o 
  -6   0  11       10.89        7.27      0.92 o 
  -5   0  11       35.90       35.54     11.66 o 
  -4   0  11       48.40       44.36     13.28 o 
  -3   0  11       80.47       70.34      9.99 o 
  -2   0  11       28.39       26.52      1.31 o 
  -1   0  11       29.99       25.09      1.69 o 
   0   0  11       39.01       44.74      5.33 o 
   1   0  11      291.86      307.58     48.97 o 
   2   0  11       50.19       52.91     11.08 o 
   3   0  11        9.68        8.34      0.98 o 
   4   0  11       77.74       74.94     13.04 o 
   5   0  11        0.56        1.21      0.89 o 
   6   0  11       45.36       45.37      2.09 o 
  -7   1  11       47.21       44.24      4.57 o 
  -6   1  11       68.20       55.97     12.96 o 
  -5   1  11       18.50       13.98      3.92 o 
  -4   1  11       45.57       37.58     10.13 o 
  -3   1  11      178.74      178.38     21.93 o 
  -2   1  11      180.78      162.48     15.53 o 
  -1   1  11       60.23       57.40      7.39 o 
   0   1  11        3.71        3.38      0.98 o 
   1   1  11      474.41      469.46     75.03 o 
   2   1  11       11.96       15.05      2.33 o 
   3   1  11       12.47       10.88      2.79 o 
   4   1  11      103.22      100.29     13.38 o 
   5   1  11       58.80       59.17      7.22 o 
   6   1  11        0.58       -0.56      0.89 o 
  -7   2  11        5.87        2.41      2.66 o 
  -6   2  11       22.17       20.89      4.56 o 
  -5   2  11        0.44        1.30      0.95 o 
  -4   2  11       22.04       21.06      3.99 o 
  -3   2  11       31.23       23.40      3.29 o 
  -2   2  11       25.41       25.14      1.36 o 
  -1   2  11       59.64       64.48      6.29 o 
   0   2  11        7.57        9.69      1.23 o 
   1   2  11       24.29       24.27      5.38 o 
   2   2  11        7.85        9.13      2.53 o 
   3   2  11        5.51        6.40      2.63 o 
   4   2  11       11.96       13.65      3.15 o 
   5   2  11        1.44        0.85      1.02 o 
  -7   3  11        0.09       -1.13      1.27 o 
  -6   3  11        0.11        0.20      1.23 o 
  -5   3  11       37.16       40.73      9.22 o 
  -4   3  11       86.88       78.37     18.64 o 
  -3   3  11        0.69       -1.56      1.56 o 
  -2   3  11      190.22      190.34     24.22 o 
  -1   3  11      640.49      668.70     76.53 o 
   0   3  11       98.07       96.02     14.43 o 
   1   3  11       31.26       37.14      5.56 o 
   2   3  11       79.08       82.31     16.99 o 
   3   3  11        6.23        6.66      0.97 o 
   4   3  11        7.65        5.58      0.85 o 
   5   3  11       15.90       18.71      1.65 o 
  -7   4  11       14.88       13.56      2.16 o 
  -6   4  11        7.08        4.89      0.90 o 
  -5   4  11        0.10        0.75      0.86 o 
  -4   4  11        0.03        0.41      1.35 o 
  -3   4  11       24.81       25.65      5.21 o 
  -2   4  11      166.28      170.40     26.39 o 
  -1   4  11        7.60        6.85      3.22 o 
   0   4  11        0.42        1.13      2.18 o 
   1   4  11       18.70       23.28      3.62 o 
   2   4  11       13.77       13.37      1.41 o 
   3   4  11        1.23        2.16      1.78 o 
   4   4  11        2.33        0.72      0.99 o 
  -7   5  11      110.84      107.22     13.08 o 
  -6   5  11       25.55       18.40      3.68 o 
  -5   5  11        0.17       -1.25      1.25 o 
  -4   5  11       51.10       50.82     12.90 o 
  -3   5  11       39.01       44.00      7.56 o 
  -2   5  11        1.01        2.69      0.96 o 
  -1   5  11       35.05       32.71      4.39 o 
   0   5  11       63.77       62.49      8.35 o 
   1   5  11      118.17      122.65     24.92 o 
   2   5  11        8.82       16.64      3.48 o 
   3   5  11       32.66       36.98      4.22 o 
   4   5  11       15.74       14.86      0.81 o 
  -7   6  11        0.28        1.05      0.67 o 
  -6   6  11        5.24        4.49      0.82 o 
  -5   6  11       23.84       24.24      3.71 o 
  -4   6  11        9.67        8.49      2.42 o 
  -3   6  11        0.17       -0.01      1.79 o 
  -2   6  11       83.93       74.07      9.75 o 
  -1   6  11        5.53       10.32      1.90 o 
   0   6  11       21.61       22.07      3.76 o 
   1   6  11        0.02       -1.44      1.76 o 
   2   6  11       85.53       80.21      8.32 o 
   3   6  11        1.44        1.05      1.11 o 
  -6   7  11        8.72       12.08      2.44 o 
  -5   7  11       24.60       23.29      6.24 o 
  -4   7  11       53.24       56.06     15.79 o 
  -3   7  11      116.34       98.31     19.04 o 
  -2   7  11        8.52        9.83      1.48 o 
  -1   7  11        2.82        8.10      2.77 o 
   0   7  11      133.29      135.50     21.97 o 
   1   7  11        1.15       -1.13      1.13 o 
   2   7  11        0.04        1.51      0.71 o 
  -6   8  11        0.03       -0.57      0.89 o 
  -5   8  11       34.35       33.33      5.38 o 
  -4   8  11       23.29       22.95      4.37 o 
  -3   8  11       18.16       23.96      4.37 o 
  -2   8  11        5.69        6.37      2.25 o 
  -1   8  11        0.79        0.56      0.88 o 
   0   8  11       12.92       11.85      2.35 o 
   1   8  11        5.08        6.10      0.85 o 
  -4   9  11        1.46        3.85      1.20 o 
  -3   9  11       58.05       61.87     12.41 o 
  -2   9  11       46.35       45.16      8.09 o 
  -1   9  11        0.79       -0.13      0.72 o 
  -1  -8  12        2.70        3.59      0.80 o 
   0  -8  12        6.27        7.56      0.94 o 
   1  -8  12        0.05       -1.43      1.43 o 
   2  -8  12        0.21       -0.70      1.29 o 
   3  -8  12       11.07        8.78      1.18 o 
  -2  -7  12        0.28        0.24      1.25 o 
  -1  -7  12       33.21       25.58      1.39 o 
   0  -7  12       28.61       24.64      1.53 o 
   1  -7  12       56.02       62.52      2.27 o 
   2  -7  12        2.46        5.96      1.18 o 
   3  -7  12       13.90       17.52      1.15 o 
   4  -7  12       39.77       39.39      1.11 o 
  -3  -6  12       51.97       53.97      1.88 o 
  -2  -6  12       32.66       28.02      1.60 o 
  -1  -6  12        7.97       11.08      1.25 o 
   0  -6  12       37.99       51.20      2.09 o 
   1  -6  12       24.81       29.30      1.95 o 
   2  -6  12       13.57        9.58      2.25 o 
   3  -6  12        0.16        0.10      1.65 o 
   4  -6  12        7.07        4.47      0.84 o 
   5  -6  12       14.38       14.33      1.17 o 
  -4  -5  12        0.43       -1.39      1.57 o 
  -3  -5  12        0.10       -0.98      1.67 o 
  -2  -5  12       13.11       14.53      1.67 o 
  -1  -5  12        0.16        1.74      2.05 o 
   0  -5  12       36.65       30.71     10.68 o 
   1  -5  12       76.15       78.54      2.65 o 
   2  -5  12        4.00        5.21      1.74 o 
   3  -5  12        2.78        3.82      1.22 o 
   4  -5  12        0.44        1.15      1.14 o 
   5  -5  12       25.73       21.22      0.96 o 
  -5  -4  12       36.91       38.17      1.53 o 
  -4  -4  12        8.60       10.66      1.39 o 
  -3  -4  12        0.34        0.38      1.78 o 
  -2  -4  12        6.78        9.82      1.32 o 
  -1  -4  12        8.01        7.35      1.46 o 
   0  -4  12       17.47       21.18      1.74 o 
   1  -4  12        2.89        2.44      1.32 o 
   2  -4  12       78.96       67.99     19.51 o 
   3  -4  12        3.36        0.01      1.28 o 
   4  -4  12        3.87        8.04      0.88 o 
   5  -4  12        8.66       11.01      0.84 o 
  -5  -3  12        8.40        8.15      1.22 o 
  -4  -3  12       20.05       21.08      1.53 o 
  -3  -3  12       23.51       26.69      1.74 o 
  -2  -3  12       35.75       37.04      1.71 o 
  -1  -3  12       58.12       62.89      2.41 o 
   0  -3  12       17.59       14.41      1.21 o 
   1  -3  12       51.00       47.21     16.94 o 
   2  -3  12       17.40       15.72      5.05 o 
   3  -3  12        3.35        3.73      0.87 o 
   4  -3  12        2.39        3.71      0.80 o 
   5  -3  12        0.39        0.27      0.96 o 
  -6  -2  12        1.08        1.11      0.91 o 
  -5  -2  12        9.43       15.26      1.39 o 
  -4  -2  12       35.77       34.81      1.92 o 
  -3  -2  12        0.07        2.89      1.18 o 
  -2  -2  12       23.56       25.22      4.69 o 
  -1  -2  12        7.94       11.91      2.58 o 
   0  -2  12       15.41       12.66      1.23 o 
   1  -2  12      172.00      159.83     45.09 o 
   2  -2  12        6.37        6.71      2.25 o 
   3  -2  12       10.90        9.78      2.91 o 
   4  -2  12        3.85        2.94      0.84 o 
   5  -2  12        3.98        5.47      0.77 o 
  -6  -1  12       22.95       21.81      3.41 o 
  -5  -1  12        7.77        7.04      1.25 o 
  -4  -1  12       24.08       26.72      1.64 o 
  -3  -1  12       75.74       64.02     10.64 o 
  -2  -1  12       11.89       12.07      1.25 o 
  -1  -1  12       27.32       25.11      3.48 o 
   0  -1  12       35.47       34.63      1.45 o 
   1  -1  12       42.22       50.78     13.28 o 
   2  -1  12       10.93       13.23      2.04 o 
   3  -1  12        1.33        3.21      2.42 o 
   4  -1  12        7.21        9.68      2.96 o 
   5  -1  12        1.33       -0.41      0.93 o 
  -6   0  12        6.38        5.21      2.56 o 
  -5   0  12       16.61       16.34      4.65 o 
  -4   0  12       89.00       77.47     25.62 o 
  -3   0  12        4.91        6.18      1.95 o 
  -2   0  12       50.30       51.44      8.33 o 
  -1   0  12       81.13       89.11     10.93 o 
   0   0  12      114.38      110.30     18.83 o 
   1   0  12       10.98        9.84      1.15 o 
   2   0  12       12.39       17.95      5.78 o 
   3   0  12      104.10      107.48     22.93 o 
   4   0  12       37.42       41.79      8.49 o 
   5   0  12        0.10        0.47      0.93 o 
  -6   1  12        0.04        0.39      1.78 o 
  -5   1  12        7.76       12.93      4.60 o 
  -4   1  12       73.87       62.76     16.86 o 
  -3   1  12       21.62       19.52      2.86 o 
  -2   1  12        3.17       -0.26      1.40 o 
  -1   1  12        5.26        3.28      2.23 o 
   0   1  12       43.87       54.02      7.01 o 
   1   1  12        3.82        2.54      1.15 o 
   2   1  12       34.45       37.25     10.19 o 
   3   1  12       33.33       36.05      6.88 o 
   4   1  12       17.01       15.74      3.62 o 
   5   1  12       26.14       22.93      2.35 o 
  -7   2  12        2.15        4.57      0.91 o 
  -6   2  12        3.94        6.43      2.51 o 
  -5   2  12       11.41       11.99      2.42 o 
  -4   2  12        0.30        0.36      1.09 o 
  -3   2  12       30.97       35.24      6.97 o 
  -2   2  12       17.06       20.11      1.52 o 
  -1   2  12       13.05       17.14      2.40 o 
   0   2  12       78.97       88.56     15.03 o 
   1   2  12       92.27       91.34     21.04 o 
   2   2  12        0.14       -1.45      1.45 o 
   3   2  12        0.03        1.33      0.87 o 
   4   2  12       12.88       14.45      1.85 o 
  -6   3  12        6.73        6.92      1.50 o 
  -5   3  12        0.34       -0.10      3.29 o 
  -4   3  12       10.15       17.21      2.46 o 
  -3   3  12       54.28       54.94      9.10 o 
  -2   3  12        6.12        6.69      1.58 o 
  -1   3  12       29.03       29.35      3.33 o 
   0   3  12        3.95        1.84      2.26 o 
   1   3  12        1.21        0.23      1.33 o 
   2   3  12       17.82       17.71      3.20 o 
   3   3  12       30.26       29.15      3.73 o 
   4   3  12        1.24        2.38      1.24 o 
  -6   4  12        0.20        0.65      0.77 o 
  -5   4  12       13.47       18.88      5.19 o 
  -4   4  12       14.62       13.73      3.38 o 
  -3   4  12       75.51       75.15     15.85 o 
  -2   4  12        1.79        2.61      1.05 o 
  -1   4  12        2.06        2.32      1.15 o 
   0   4  12        0.15       -0.67      1.01 o 
   1   4  12        5.39        6.81      2.21 o 
   2   4  12        4.06        5.91      2.56 o 
   3   4  12        1.70        0.86      0.97 o 
  -6   5  12       39.97       51.45      9.99 o 
  -5   5  12        0.07        1.25      0.94 o 
  -4   5  12        6.49        5.10      0.89 o 
  -3   5  12        0.26       -0.70      1.25 o 
  -2   5  12       22.65       21.99      4.18 o 
  -1   5  12        0.45        1.81      0.86 o 
   0   5  12       29.01       31.46      7.20 o 
   1   5  12       15.99       12.22      1.57 o 
   2   5  12        0.00        0.24      1.04 o 
   3   5  12       27.23       22.22      3.99 o 
  -6   6  12       12.09       15.33      3.43 o 
  -5   6  12       18.76       16.69      4.22 o 
  -4   6  12        0.44        1.66      0.79 o 
  -3   6  12        5.55        5.81      0.84 o 
  -2   6  12       31.73       42.31     10.82 o 
  -1   6  12       80.67       82.24     20.23 o 
   0   6  12        3.15        4.53      0.83 o 
   1   6  12        0.20        0.24      0.99 o 
   2   6  12       42.54       36.90      7.62 o 
  -5   7  12        3.03        1.80      0.60 o 
  -4   7  12        0.22       -0.68      2.02 o 
  -3   7  12       19.13       14.07      4.77 o 
  -2   7  12        2.49        4.33      0.80 o 
  -1   7  12       40.88       38.67      7.39 o 
   0   7  12        0.34        1.01      0.64 o 
   1   7  12        0.56        1.25      0.67 o 
  -4   8  12       41.87       40.39     11.75 o 
  -3   8  12        0.45        0.97      1.25 o 
  -2   8  12        5.38        7.44      2.61 o 
  -1   8  12        1.96        0.78      0.64 o 
   0  -7  13        0.76        0.77      1.11 o 
   1  -7  13        8.15        5.19      0.98 o 
   2  -7  13        6.00        6.20      1.04 o 
  -2  -6  13        0.18       -0.98      1.25 o 
  -1  -6  13        3.78        3.76      0.87 o 
   0  -6  13       19.31       20.03      1.43 o 
   1  -6  13       16.29       16.13      1.36 o 
   2  -6  13       44.26       49.33      1.78 o 
   3  -6  13        2.96        3.03      0.98 o 
  -3  -5  13        4.16        5.47      1.11 o 
  -2  -5  13       26.10       25.79      1.39 o 
  -1  -5  13       11.04       14.04      1.50 o 
   0  -5  13       19.83       18.95      1.53 o 
   1  -5  13        6.57        7.28      1.32 o 
   2  -5  13        0.02        0.31      1.43 o 
   3  -5  13        0.12        1.39      0.66 o 
   4  -5  13       25.54       21.83      2.27 o 
  -4  -4  13        0.05       -0.07      1.29 o 
  -3  -4  13       29.96       25.09      1.46 o 
  -2  -4  13        7.16        6.03      1.04 o 
  -1  -4  13       11.93       12.68      1.43 o 
   0  -4  13        0.78        1.53      1.15 o 
   1  -4  13        5.60        5.29      1.25 o 
   2  -4  13       53.25       41.73     11.09 o 
   3  -4  13        4.40        4.09      0.74 o 
   4  -4  13        2.47        2.73      0.64 o 
  -4  -3  13       49.27       54.63      1.78 o 
  -3  -3  13        5.79        6.79      1.15 o 
  -2  -3  13        6.85        8.57      1.32 o 
  -1  -3  13       12.84       16.06      1.64 o 
   0  -3  13       31.15       35.40      2.06 o 
   1  -3  13        0.35        0.47      1.05 o 
   2  -3  13       13.61       13.19      4.91 o 
   3  -3  13        2.09        1.96      0.82 o 
   4  -3  13        1.60        2.16      0.64 o 
  -5  -2  13        0.26       -1.18      1.25 o 
  -4  -2  13        0.41        1.01      0.91 o 
  -3  -2  13       36.50       33.21      1.78 o 
  -2  -2  13       23.48       26.62      1.64 o 
  -1  -2  13        9.88        9.13      1.57 o 
   0  -2  13       83.69       90.24      3.07 o 
   1  -2  13       69.98       60.78     18.55 o 
   2  -2  13        0.02       -0.87      1.17 o 
   3  -2  13       10.29       10.00      2.82 o 
   4  -2  13        1.71        2.81      0.69 o 
  -5  -1  13       13.67       13.80      1.18 o 
  -4  -1  13        2.55        1.29      1.50 o 
  -3  -1  13       51.84       59.72      2.30 o 
  -2  -1  13        1.78        1.99      1.25 o 
  -1  -1  13        0.18        0.71      1.19 o 
   0  -1  13        0.69       -1.47      1.47 o 
   1  -1  13        0.13        0.40      1.20 o 
   2  -1  13        0.60        1.82      1.31 o 
   3  -1  13       26.48       19.49      4.91 o 
   4  -1  13        0.67       -0.09      0.94 o 
  -5   0  13        7.52        5.18      3.90 o 
  -4   0  13        0.11       -0.31      1.50 o 
  -3   0  13        3.94        2.82      1.18 o 
  -2   0  13       49.99       43.18      5.75 o 
  -1   0  13        0.04        0.90      1.13 o 
   0   0  13       40.03       41.73      8.50 o 
   1   0  13       38.37       37.95      9.29 o 
   2   0  13       13.52       12.33      3.47 o 
   3   0  13       12.29       15.03      2.04 o 
   4   0  13       11.21       12.89      0.98 o 
  -5   1  13        1.45        1.82      0.62 o 
  -4   1  13       11.22        7.38      2.98 o 
  -3   1  13        2.78        0.64      1.18 o 
  -2   1  13        0.54        1.37      1.20 o 
  -1   1  13        7.35        8.41      1.52 o 
   0   1  13        0.36        0.59      1.27 o 
   1   1  13        1.14        3.44      0.97 o 
   2   1  13        0.96        1.68      0.87 o 
   3   1  13        4.82        3.92      0.80 o 
   4   1  13       17.54       18.11      2.75 o 
  -5   2  13        0.46       -0.31      0.95 o 
  -4   2  13        8.22        6.67      1.43 o 
  -3   2  13        1.87        1.96      0.96 o 
  -2   2  13       47.20       43.44     10.25 o 
  -1   2  13       10.04        7.74      2.32 o 
   0   2  13       39.89       44.12      7.42 o 
   1   2  13       52.80       62.44     18.16 o 
   2   2  13       35.72       37.05      8.54 o 
   3   2  13        3.22        3.97      1.85 o 
  -5   3  13        2.67        1.90      0.84 o 
  -4   3  13        0.47        1.14      0.83 o 
  -3   3  13       11.09        8.20      2.18 o 
  -2   3  13        7.14        6.50      0.91 o 
  -1   3  13        0.01       -0.30      1.14 o 
   0   3  13        7.90       11.18      2.73 o 
   1   3  13       19.11       22.39      5.75 o 
   2   3  13        4.49        4.60      0.82 o 
   3   3  13        3.30        3.02      0.60 o 
  -5   4  13        6.66        5.62      1.71 o 
  -4   4  13        3.44        2.77      0.73 o 
  -3   4  13       14.28       13.13      4.42 o 
  -2   4  13        4.24        4.70      0.78 o 
  -1   4  13       22.57       26.81      5.12 o 
   0   4  13        5.18        6.04      1.57 o 
   1   4  13        4.10        4.94      1.36 o 
   2   4  13        9.99       11.25      1.93 o 
  -5   5  13       12.94        8.58      2.47 o 
  -4   5  13        9.05        6.56      1.99 o 
  -3   5  13       14.08       13.34      4.01 o 
  -2   5  13        1.14        0.41      1.00 o 
  -1   5  13        0.47        0.21      0.95 o 
   0   5  13        0.23        1.34      0.66 o 
   1   5  13        5.73        5.52      1.62 o 
  -4   6  13       17.00       12.88      2.46 o 
  -3   6  13        7.06        8.43      2.66 o 
  -2   6  13        2.52        2.27      1.22 o 
  -1   6  13        7.50        9.31      2.80 o 
   0   6  13        0.22        1.40      0.70 o 
   0  -5  14        8.20        9.09      1.01 o 
   1  -5  14        1.08        2.75      0.80 o 
  -2  -4  14        1.24       -0.14      1.22 o 
  -1  -4  14       11.85       13.06      1.15 o 
   0  -4  14        0.79        1.01      1.01 o 
   1  -4  14        1.11        2.72      0.98 o 
   2  -4  14        0.52       -0.07      0.79 o 
  -3  -3  14        0.05       -0.14      1.04 o 
  -2  -3  14       11.32       10.45      1.11 o 
  -1  -3  14        2.63        5.29      1.01 o 
   0  -3  14        0.23       -0.21      1.46 o 
   1  -3  14       17.86       28.22      1.64 o 
   2  -3  14        0.17       -0.80      0.80 o 
   3  -3  14        2.50        2.19      0.99 o 
  -3  -2  14       28.62       31.40      1.36 o 
  -2  -2  14       17.45       19.30      1.39 o 
  -1  -2  14       12.42       14.67      1.43 o 
   0  -2  14       15.92       20.97      1.60 o 
   1  -2  14        3.40        1.22      1.27 o 
   2  -2  14        0.04       -0.14      1.03 o 
   3  -2  14        1.04        0.09      0.54 o 
  -4  -1  14        0.10        0.35      0.73 o 
  -3  -1  14        4.35        2.86      1.04 o 
  -2  -1  14      101.71      118.08      3.32 o 
  -1  -1  14       60.23       74.80      2.34 o 
   0  -1  14        0.24        0.63      1.05 o 
   1  -1  14        2.25        3.56      1.78 o 
   2  -1  14       66.09       67.35     23.54 o 
   3  -1  14        5.00        5.45      0.64 o 
  -4   0  14       10.49       11.53      1.01 o 
  -3   0  14        1.04       -0.24      1.46 o 
  -2   0  14       50.72       57.25      1.99 o 
  -1   0  14        0.18        1.12      0.85 o 
   0   0  14        2.56        1.53      0.98 o 
   1   0  14        1.71        4.60      3.48 o 
   2   0  14        1.33        1.35      1.86 o 
  -4   1  14       14.71       16.97      1.22 o 
  -3   1  14        2.09        2.48      1.20 o 
  -2   1  14        0.75        0.57      1.04 o 
  -1   1  14       77.64       74.40     16.97 o 
   0   1  14       61.53       69.77     22.93 o 
   1   1  14       12.43       11.22      5.02 o 
   2   1  14        4.48        5.54      2.12 o 
  -4   2  14        1.89        3.36      2.63 o 
  -3   2  14        0.32        0.48      0.66 o 
  -2   2  14        5.20        5.24      1.57 o 
  -1   2  14        7.34        8.82      2.30 o 
   0   2  14       23.20       15.65      2.72 o 
   1   2  14        0.97       -0.94      0.94 o 
   2   2  14        1.79        4.81      1.79 o 
  -4   3  14        3.44        4.76      2.11 o 
  -3   3  14        8.63        8.35      2.59 o 
  -2   3  14        2.51        3.79      0.64 o 
  -1   3  14        1.33       -0.68      0.99 o 
   0   3  14        2.87        3.42      0.96 o 
   1   3  14        0.14       -0.37      0.84 o 
  -3   4  14        0.25        1.18      0.60 o 
  -2   4  14        1.69        0.91      2.04 o 
  -1   4  14        0.21        1.80      1.10 o 
   0   4  14        2.08        1.13      0.68 o 
                                                 
